# Supplementary material for: Differential DNA methylation at conserved non-genic elements and evidence for transgenerational inheritance following developmental exposure to mono(2-ethylhexyl) phthalate and 5-azacytidine in zebrafish
Source: Epigenetics Chromatin. 2017 Apr 12;10:20. doi: 10.1186/s13072-017-0126-4 (PMC5389146; doi:10.1186/s13072-017-0126-4)
Supplement: Supplementary file 3 — Additional file 3. A Microsoft Excel spreadsheet that contains all the DMRs and IPA output for MEHP. [file 13072_2017_126_MOESM3_ESM.xlsx]

## Sheet: GENERAL
		RESULTS RRBS
		Control vs MEHP

## Sheet: 10p0.01q_tiles
	chr	start	end	strand	pvalue	qvalue	meth.diff		GREAT gene list		Biomart conversion
15	1	51301	51600	*	3.6762e-06	0.000687673	11.3664				Ensembl	Gene
67	1	770401	770700	*	4.41062e-06	0.000782505	-13.5118		abcd1		ENSDARG00000074876	ENSDART00000111392
204	1	2941801	2942100	*	8.16993e-10	8.23713e-07	13.3623		abcg2c		ENSDARG00000074876	ENSDART00000163232
216	1	3002101	3002400	*	1.42186e-08	8.81043e-06	-15.1597		abhd17c		ENSDARG00000058574	ENSDART00000032322
702	1	13121401	13121700	*	0.000130786	0.00847475	13.7987		acap2		ENSDARG00000058574	ENSDART00000091806
927	1	19481701	19482000	*	1.14764e-05	0.00156578	12.0055		actb1		ENSDARG00000058574	ENSDART00000141790
1008	1	21683101	21683400	*	2.10792e-05	0.00233938	14.6412		acvr2aa		ENSDARG00000058452	ENSDART00000167273
1085	1	23404501	23404800	*	3.85326e-06	0.000703106	-13.15		adamts6		ENSDARG00000058452	ENSDART00000081323
1296	1	26917201	26917500	*	5.10159e-12	1.44509e-08	12.8196		adarb1b		ENSDARG00000058452	ENSDART00000170655
1482	1	28625701	28626000	*	1.88975e-07	7.44452e-05	-13.7907		adarb2		ENSDARG00000060783	ENSDART00000124742
1795	1	37217401	37217700	*	7.33663e-06	0.00113789	11.413		adck1		ENSDARG00000060783	ENSDART00000143190
1850	1	39377701	39378000	*	9.2852e-07	0.000241193	12.8051		adrbk2		ENSDARG00000060783	ENSDART00000085931
2082	1	45202801	45203100	*	8.59947e-05	0.00627659	-12.1893		agbl4		ENSDARG00000037746	ENSDART00000054987
2095	1	45621001	45621300	*	6.23364e-05	0.00507264	-15.5116		agpat9		ENSDARG00000037746	ENSDART00000133319
2196	1	48320701	48321000	*	1.63e-05	0.00200748	11.9445		agtpbp1		ENSDARG00000037746	ENSDART00000141407
2310	1	50094001	50094300	*	3.6782e-05	0.00345654	14.3915		ahr1b		ENSDARG00000037746	ENSDART00000148067
2329	1	50456101	50456400	*	0.000105533	0.00729962	11.0745		aldoaa		ENSDARG00000037746	ENSDART00000138324
2330	1	50456401	50456700	*	7.23539e-07	0.000197431	10.0521		angpt2b		ENSDARG00000037746	ENSDART00000135318
2496	1	52708801	52709100	*	0.000118618	0.00796395	11.1369		ank3b		ENSDARG00000011188	ENSDART00000129522
3473	2	8610301	8610600	*	1.63317e-06	0.000376549	10.7546		antxr2a		ENSDARG00000011188	ENSDART00000145209
4092	2	19956901	19957200	*	8.92766e-08	4.18161e-05	14.2382		ap1g1		ENSDARG00000011188	ENSDART00000002428
4110	2	20296801	20297100	*	2.10351e-06	0.00046003	10.3015		aprt		ENSDARG00000011188	ENSDART00000105492
4246	2	24175201	24175500	*	1.47484e-09	1.2547e-06	18.1212		arhgef39		ENSDARG00000041982	ENSDART00000138748
4328	2	26753401	26753700	*	3.09257e-08	1.70336e-05	16.0857		asic2		ENSDARG00000041982	ENSDART00000009715
4335	2	26773801	26774100	*	3.97059e-05	0.00363932	-14.7502		atad2b		ENSDARG00000003544	ENSDART00000145616
4358	2	27465301	27465600	*	1.06195e-05	0.00148143	18.1627		atoh1c		ENSDARG00000071823	ENSDART00000139596
4830	2	40674001	40674300	*	1.87053e-06	0.000420919	11.0612		atp11a		ENSDARG00000071823	ENSDART00000158354
4857	2	41497801	41498100	*	0.000101715	0.00711832	18.1082		atp11b		ENSDARG00000062561	ENSDART00000123845
5071	2	46671601	46671900	*	3.79468e-09	2.9701e-06	-13.7827		atp1a1b		ENSDARG00000062561	ENSDART00000157128
5122	2	48049801	48050100	*	0.000148958	0.00927834	11.5921		atp1a3a		ENSDARG00000104094	ENSDART00000162176
5843	2	58849801	58850100	*	4.40271e-06	0.000782505	10.154		atp2b2		ENSDARG00000104094	ENSDART00000164610
6072	3	4719001	4719300	*	2.62038e-05	0.00271558	13.0207		axin2		ENSDARG00000068050	ENSDART00000132908
6296	3	6906601	6906900	*	0.000153621	0.00940142	13.2812		b3gnt2b		ENSDARG00000068050	ENSDART00000151746
6726	3	14042101	14042400	*	1.02252e-07	4.64313e-05	-10.0497		bambia		ENSDARG00000068050	ENSDART00000132005
6763	3	14599801	14600100	*	8.09251e-06	0.00121256	12.8634		barhl2		ENSDARG00000068050	ENSDART00000162011
7018	3	20983201	20983500	*	1.51073e-05	0.00189319	10.9761		barx1		ENSDARG00000105214	ENSDART00000172642
7199	3	26390701	26391000	*	1.74724e-05	0.00210395	11.3598		bccip		ENSDARG00000105214	ENSDART00000159782
7254	3	27951601	27951900	*	1.13243e-14	5.18176e-11	-24.5345		bcl11aa		ENSDARG00000023537	ENSDART00000028787
7578	3	37682401	37682700	*	1.5832e-07	6.36333e-05	12.2094		bcl7ba		ENSDARG00000011665	ENSDART00000146867
7626	3	39401401	39401700	*	8.01939e-07	0.000213918	-11.5537		bin1		ENSDARG00000011665	ENSDART00000020741
7662	3	40417501	40417800	*	1.64531e-05	0.00201382	16.9569		bnc2		ENSDARG00000011665	ENSDART00000137999
7663	3	40417801	40418100	*	0.000162633	0.00976214	12.0699		btr12		ENSDARG00000053906	ENSDART00000076023
7675	3	40590001	40590300	*	2.13733e-05	0.00235009	16.1723		bves		ENSDARG00000077582	ENSDART00000148866
7695	3	40942501	40942800	*	5.26487e-05	0.00446129	13.0725		c1qtnf1		ENSDARG00000077582	ENSDART00000149594
7705	3	41252101	41252400	*	0.000161846	0.00974442	-11.2984		cacnb4b		ENSDARG00000077582	ENSDART00000149453
7831	3	44516101	44516400	*	1.131e-05	0.00155736	12.23		calca		ENSDARG00000077582	ENSDART00000148673
8088	3	50235001	50235300	*	9.16158e-05	0.00659782	14.429		calcr		ENSDARG00000077582	ENSDART00000088100
8294	3	55533601	55533900	*	5.4996e-06	0.000924141	16.6361		caln2		ENSDARG00000104118	ENSDART00000171557
8521	3	58264801	58265100	*	5.65195e-05	0.00470278	12.4803		capn12		ENSDARG00000104118	ENSDART00000159606
8821	3	61710601	61710900	*	1.05602e-05	0.00148143	-12.4948		cbfa2t2		ENSDARG00000102394	ENSDART00000163639
8932	4	820201	820500	*	1.0733e-06	0.000268259	-15.2185		cbfb		ENSDARG00000102394	ENSDART00000172164
9026	4	2262001	2262300	*	8.06331e-06	0.00121132	-13.4988		cbln8		ENSDARG00000102394	ENSDART00000168550
9102	4	3921601	3921900	*	3.83046e-08	2.03443e-05	17.8975		ccdc12		ENSDARG00000102394	ENSDART00000159975
9216	4	6219001	6219300	*	9.61279e-06	0.00137207	15.5031		ccdc149a		ENSDARG00000102394	ENSDART00000170714
9282	4	7165801	7166100	*	2.58549e-12	8.09466e-09	12.2058		ccdc149b		ENSDARG00000003519	ENSDART00000148514
9345	4	8529001	8529300	*	5.7427e-06	0.000959569	16.9726		ccnd2a		ENSDARG00000003519	ENSDART00000013796
9522	4	12510301	12510600	*	2.26248e-10	2.99077e-07	11.9563		ccr12.2		ENSDARG00000003519	ENSDART00000160314
9528	4	12558301	12558600	*	2.26518e-05	0.00243662	13.7402		cdh2		ENSDARG00000003519	ENSDART00000168721
9530	4	12579601	12579900	*	3.15607e-05	0.00311343	-12.9152		cdh4		ENSDARG00000013476	ENSDART00000027756
9635	4	15381001	15381300	*	4.14111e-05	0.00373235	17.6329		cdh7		ENSDARG00000013476	ENSDART00000140503
9688	4	16785601	16785900	*	8.2754e-08	3.96988e-05	11.6465		cdkl5		ENSDARG00000013476	ENSDART00000127150
9697	4	17018101	17018400	*	1.07948e-06	0.000268675	15.4063		celf2		ENSDARG00000006849	ENSDART00000137038
9721	4	17715001	17715300	*	1.6393e-05	0.00201061	-13.9179		celf4		ENSDARG00000006849	ENSDART00000039517
9780	4	19725001	19725300	*	0.000130483	0.00846438	11.8026		chac1		ENSDARG00000006849	ENSDART00000084803
9796	4	20251501	20251800	*	1.6986e-05	0.00206787	13.0608		chd4a		ENSDARG00000060537	ENSDART00000149000
9885	4	24374101	24374400	*	1.05664e-05	0.00148143	23.0047		chpt1		ENSDARG00000060537	ENSDART00000149775
10493	4	43588501	43588800	*	4.50686e-05	0.00394833	-10.5827		chrna4		ENSDARG00000060537	ENSDART00000148998
10861	4	61862401	61862700	*	1.16264e-09	1.08063e-06	-11.7321		cited4a		ENSDARG00000060537	ENSDART00000085416
11934	5	4629901	4630200	*	3.90299e-05	0.00358842	10.6383		clcn1a		ENSDARG00000039602	ENSDART00000057866
12333	5	10225201	10225500	*	7.00735e-07	0.000193877	12.5713		clptm1		ENSDARG00000039602	ENSDART00000153618
12551	5	15580801	15581100	*	7.53685e-05	0.00578611	14.8832		cmc1		ENSDARG00000008413	ENSDART00000150029
12552	5	15594601	15594900	*	7.11085e-09	5.09628e-06	23.1631		cmn		ENSDARG00000008413	ENSDART00000132948
12762	5	22250701	22251000	*	1.75274e-05	0.00210631	16.4513		cnih4		ENSDARG00000008413	ENSDART00000145117
12905	5	25954501	25954800	*	3.43146e-08	1.87268e-05	23.1807		cnot1		ENSDARG00000008413	ENSDART00000040284
13368	5	38826901	38827200	*	0.00011082	0.00759355	10.7666		cntnap5b		ENSDARG00000019856	ENSDART00000005086
13428	5	40201801	40202100	*	5.22601e-08	2.61236e-05	12.8658		cog7		ENSDARG00000018259	ENSDART00000104950
13502	5	41722801	41723100	*	0.000110311	0.0075687	-10.2702		colec11		ENSDARG00000063433	ENSDART00000173017
13720	5	47609401	47609700	*	1.97563e-05	0.00225136	11.0583		cpb1		ENSDARG00000063433	ENSDART00000173395
13772	5	49154701	49155000	*	4.44116e-05	0.00391297	11.5037		cps1		ENSDARG00000063433	ENSDART00000092726
14602	5	67282201	67282500	*	4.22908e-07	0.000132404	14.5316		crb2b		ENSDARG00000063433	ENSDART00000167818
14687	5	68474401	68474700	*	4.20394e-05	0.00376616	11.5896		crhbp		ENSDARG00000063433	ENSDART00000158390
14741	5	69452401	69452700	*	6.08743e-05	0.00496725	14.3104		crispld1a		ENSDARG00000100149	ENSDART00000162413
14790	5	69989701	69990000	*	4.38068e-05	0.00387777	-11.9824		crp2		ENSDARG00000100149	ENSDART00000157879
14932	6	15301	15600	*	1.25776e-09	1.15105e-06	-11.0041		crygm2b		ENSDARG00000100149	ENSDART00000171441
15115	6	2248801	2249100	*	7.55316e-05	0.00578611	11.4944		cul2		ENSDARG00000091902	ENSDART00000140767
15149	6	2615701	2616000	*	0.000101962	0.00711889	12.8887		cux1a		ENSDARG00000091902	ENSDART00000139063
15154	6	2719801	2720100	*	1.91149e-05	0.00222082	-16.6639		cwc27		ENSDARG00000091902	ENSDART00000132755
15352	6	5487001	5487300	*	1.26614e-05	0.00167743	14.187		cxcl-c1c		ENSDARG00000055381	ENSDART00000077732
15364	6	5631601	5631900	*	2.80139e-07	9.79407e-05	-14.7266		cyc1		ENSDARG00000104361	ENSDART00000165609
15426	6	6737101	6737400	*	2.94236e-07	0.000100232	-12.7443		cyp17a1		ENSDARG00000104361	ENSDART00000163726
15431	6	6915901	6916200	*	1.47546e-05	0.00187538	14.0537		cyp21a2		ENSDARG00000007407	ENSDART00000023889
15524	6	8451901	8452200	*	1.88159e-05	0.00219464	-11.0254		cyp3c1		ENSDARG00000004948	ENSDART00000016635
15680	6	11598901	11599200	*	8.57781e-06	0.00126955	17.0774		daam2		ENSDARG00000061352	ENSDART00000087426
15684	6	11695201	11695500	*	3.35881e-07	0.000110589	10.6263		dbx2		ENSDARG00000061352	ENSDART00000132521
15701	6	11988901	11989200	*	2.79305e-09	2.24521e-06	20.2205		dckl1b		ENSDARG00000100611	ENSDART00000169064
15806	6	14106301	14106600	*	1.16191e-05	0.00156933	-14.0284		dgcr2		ENSDARG00000069989	ENSDART00000102322
16372	6	24699001	24699300	*	7.02196e-05	0.00550165	10.5351		dgkh		ENSDARG00000069989	ENSDART00000128671
16505	6	26898901	26899200	*	1.06089e-09	1.02079e-06	-25.2678		dharma		ENSDARG00000069989	ENSDART00000161169
16733	6	33039601	33039900	*	6.96335e-07	0.00019356	11.2669		dhx15		ENSDARG00000051809	ENSDART00000050357
16944	6	39057301	39057600	*	1.86522e-06	0.000420919	11.6858		dhx37		ENSDARG00000051809	ENSDART00000110769
16972	6	39830101	39830400	*	2.55945e-05	0.00267104	-14.1822		dia1a		ENSDARG00000058548	ENSDART00000081418
16975	6	39869401	39869700	*	1.31716e-05	0.00173345	-10.5164		diaph3		ENSDARG00000058548	ENSDART00000149404
17121	6	43834501	43834800	*	7.70682e-07	0.000209335	-12.8006		dimt1l		ENSDARG00000058548	ENSDART00000081422
17131	6	44071801	44072100	*	5.05377e-05	0.00431313	11.5506		disc1		ENSDARG00000058548	ENSDART00000170073
17333	6	50366401	50366700	*	8.83769e-05	0.00640333	-12.7678		dll4		ENSDARG00000088878	ENSDART00000152908
17391	6	51347701	51348000	*	2.08599e-05	0.00232219	10.1451		dnajc19		ENSDARG00000088878	ENSDART00000162483
17817	6	57641401	57641700	*	1.47649e-09	1.2547e-06	13.6949		dnajc9		ENSDARG00000062174	ENSDART00000089577
18585	7	9021901	9022200	*	7.68553e-05	0.00583386	11.4145		dock1		ENSDARG00000062174	ENSDART00000149177
18721	7	11097901	11098200	*	4.88573e-07	0.000146783	-12.1046		dph1		ENSDARG00000062174	ENSDART00000122023
18769	7	12124501	12124800	*	1.32233e-06	0.000314638	-11.4773		dph6		ENSDARG00000062174	ENSDART00000089564
19358	7	27390001	27390300	*	0.000152591	0.00939174	12.0782		dpydb		ENSDARG00000062174	ENSDART00000171643
19617	7	35288701	35289000	*	5.74084e-06	0.000959569	11.6673		dpysl5b		ENSDARG00000062174	ENSDART00000162696
19712	7	38205601	38205900	*	6.29756e-05	0.00510371	-13.6842		drp2		ENSDARG00000062174	ENSDART00000159646
19945	7	46170901	46171200	*	8.6529e-06	0.00127331	10.7783		dsel		ENSDARG00000056590	ENSDART00000079112
19951	7	46362601	46362900	*	1.26507e-05	0.00167743	12.6083		dusp4		ENSDARG00000056590	ENSDART00000100989
20169	7	52375801	52376100	*	3.22412e-07	0.000107746	14.082		ebf3		ENSDARG00000028845	ENSDART00000131471
20289	7	55299601	55299900	*	7.55834e-05	0.00578611	-13.4831		ednrb1b		ENSDARG00000069766	ENSDART00000141149
20810	7	67840201	67840500	*	8.10283e-07	0.000215178	-11.7647		efhb		ENSDARG00000010758	ENSDART00000098972
20819	7	68016301	68016600	*	8.1537e-10	8.23713e-07	14.9452		efna2		ENSDARG00000010758	ENSDART00000128707
20842	7	68350501	68350800	*	0.000131087	0.00848504	13.4311		efnb2a		ENSDARG00000074337	ENSDART00000083807
20865	7	68541001	68541300	*	1.30918e-06	0.000312758	16.2968		egln1		ENSDARG00000074337	ENSDART00000155438
21036	7	71073901	71074200	*	5.02083e-05	0.00429735	11.4517		egln3		ENSDARG00000074337	ENSDART00000168708
21189	7	73429501	73429800	*	1.83136e-05	0.00216667	14.7875		eif3hb		ENSDARG00000040917	ENSDART00000171871
21422	8	2157001	2157300	*	3.52992e-07	0.000114119	-14.279		eif3hb		ENSDARG00000040917	ENSDART00000173131
21470	8	2821501	2821800	*	0.000110931	0.00759355	-10.9153		eif4bb		ENSDARG00000040917	ENSDART00000172995
21486	8	2942101	2942400	*	4.10676e-08	2.16188e-05	10.3897		eif4ebp1		ENSDARG00000040917	ENSDART00000172923
21584	8	4334401	4334700	*	1.54507e-05	0.00192681	10.1628		eif5a		ENSDARG00000040917	ENSDART00000141521
21599	8	4521001	4521300	*	1.68066e-06	0.000386002	18.5767		elf2b		ENSDARG00000040917	ENSDART00000173201
21670	8	5694001	5694300	*	4.50237e-05	0.00394833	11.451		elfn2		ENSDARG00000040917	ENSDART00000059961
21790	8	7704001	7704300	*	2.14164e-06	0.000466652	12.3986		elk4		ENSDARG00000019294	ENSDART00000027072
21794	8	7733101	7733400	*	3.72887e-07	0.000118617	-15.9533		eml2		ENSDARG00000023003	ENSDART00000029579
21806	8	7926901	7927200	*	0.000161473	0.00974442	10.6625		enpp7		ENSDARG00000078829	ENSDART00000112841
21955	8	10692301	10692600	*	3.83656e-06	0.000702213	11.2643		eomesb		ENSDARG00000020857	ENSDART00000011727
22149	8	15641701	15642000	*	2.24787e-06	0.000481681	17.426		epc1		ENSDARG00000051748	ENSDART00000073419
22206	8	17407201	17407500	*	4.94054e-06	0.00084451	11.7973		epha4b		ENSDARG00000051748	ENSDART00000133897
22668	8	28576201	28576500	*	6.56332e-05	0.00526174	10.3821		epha8		ENSDARG00000051748	ENSDART00000152106
22847	8	33675301	33675600	*	2.03472e-10	2.8148e-07	12.006		epor		ENSDARG00000051748	ENSDART00000152107
23594	8	48198601	48198900	*	1.1486e-08	7.66726e-06	13.6269		erbb4b		ENSDARG00000051748	ENSDART00000151965
23703	8	49842601	49842900	*	2.24442e-06	0.000481681	19.8724		esrrb		ENSDARG00000018693	ENSDART00000024627
23705	8	49850401	49850700	*	0.00011129	0.0076085	19.9568		esrrga		ENSDARG00000015002	ENSDART00000104022
23962	8	52702501	52702800	*	3.55029e-06	0.000676533	19.6896		etnk1		ENSDARG00000015002	ENSDART00000164982
24049	8	53887201	53887500	*	3.75899e-06	0.000698765	-10.322		ets2		ENSDARG00000015002	ENSDART00000097934
24094	9	119701	120000	*	1.44341e-05	0.00185446	-10.3666		eya1		ENSDARG00000023542	ENSDART00000030547
25142	9	17813401	17813700	*	1.90612e-09	1.57481e-06	17.0379		fabp10a		ENSDARG00000023542	ENSDART00000099165
25276	9	21374401	21374700	*	3.53211e-10	4.20218e-07	15.7754		fam133b		ENSDARG00000023542	ENSDART00000168178
25328	9	22260601	22260900	*	4.89391e-05	0.00420688	-13.9551		fam13a		ENSDARG00000023542	ENSDART00000122029
25455	9	25880101	25880400	*	4.51991e-06	0.000793121	11.9434		fam154b		ENSDARG00000015240	ENSDART00000157385
25482	9	26655601	26655900	*	1.2148e-05	0.00162389	-14.1423		fam168a		ENSDARG00000015240	ENSDART00000127502
25519	9	28046401	28046700	*	1.11022e-16	7.338e-13	11.1291		fam172a		ENSDARG00000015240	ENSDART00000010026
25546	9	28677601	28677900	*	9.25083e-07	0.000241193	12.1059		fam210a		ENSDARG00000002131	ENSDART00000132615
25608	9	30297301	30297600	*	0	0	16.6983		fancl		ENSDARG00000002131	ENSDART00000139439
25623	9	30870001	30870300	*	7.88767e-06	0.00119389	10.888		fbxl14b		ENSDARG00000002131	ENSDART00000138873
25786	9	36051901	36052200	*	5.49348e-11	9.83937e-08	12.7754		fbxl15		ENSDARG00000002131	ENSDART00000135942
25881	9	39356701	39357000	*	0	0	-23.9318		fbxo11a		ENSDARG00000002131	ENSDART00000133433
26106	9	45463501	45463800	*	9.71086e-08	4.44349e-05	16.296		ferd3l		ENSDARG00000002131	ENSDART00000128368
26107	9	45465301	45465600	*	5.41755e-08	2.68554e-05	14.6626		fgd1		ENSDARG00000002131	ENSDART00000017443
26404	9	50925601	50925900	*	3.26531e-05	0.00317902	17.8542		fgf8a		ENSDARG00000002131	ENSDART00000077926
26477	9	51980401	51980700	*	1.06292e-05	0.00148143	12.9863		fgfr2		ENSDARG00000070045	ENSDART00000131538
26524	9	52889401	52889700	*	1.47442e-10	2.19266e-07	18.1419		fign		ENSDARG00000070045	ENSDART00000151297
26638	9	54248701	54249000	*	1.38881e-09	1.2458e-06	24.5902		flot2a		ENSDARG00000070045	ENSDART00000081510
26806	10	102301	102600	*	3.11474e-06	0.000619828	-10.461		fmr1		ENSDARG00000070426	ENSDART00000103330
26812	10	189301	189600	*	0.000145945	0.00911932	16.3623		fosb		ENSDARG00000070426	ENSDART00000153319
27304	10	7518601	7518900	*	7.18186e-10	7.62885e-07	-13.5998		foxi1		ENSDARG00000063535	ENSDART00000130062
27505	10	11534701	11535000	*	0	0	20.11		foxp1b		ENSDARG00000063535	ENSDART00000150980
27540	10	11967901	11968200	*	2.15116e-10	2.90824e-07	14.9471		frs2a		ENSDARG00000063535	ENSDART00000005453
27611	10	12482401	12482700	*	5.14125e-05	0.0043815	13.058		fscn1a		ENSDARG00000014572	ENSDART00000016658
27628	10	12838801	12839100	*	8.48496e-05	0.00622356	-11.3221		ftr22		ENSDARG00000035990	ENSDART00000133059
27853	10	17773801	17774100	*	5.55112e-15	2.75175e-11	14.5021		ftr23		ENSDARG00000062084	ENSDART00000041094
27922	10	19710001	19710300	*	1.95157e-09	1.59027e-06	12.3987		ftr46		ENSDARG00000062084	ENSDART00000172628
27936	10	20420101	20420400	*	9.96553e-09	6.81383e-06	27.7834		fubp1		ENSDARG00000018973	ENSDART00000046648
28022	10	22411801	22412100	*	7.94427e-07	0.000212868	17.0765		fxn		ENSDARG00000103670	ENSDART00000161086
28092	10	24323101	24323400	*	2.27989e-06	0.000486094	-17.6459		fzd8a		ENSDARG00000055527	ENSDART00000077840
28135	10	25731301	25731600	*	7.42729e-05	0.00573041	15.7718		gabra3		ENSDARG00000055527	ENSDART00000127870
28300	10	30302701	30303000	*	3.56907e-05	0.00339692	-11.2879		gadd45gip1		ENSDARG00000055527	ENSDART00000124453
28381	10	32215201	32215500	*	6.5159e-05	0.00523785	14.0995		galns		ENSDARG00000055527	ENSDART00000162767
28414	10	33142801	33143100	*	5.64016e-10	6.10012e-07	11.3033		galnt11		ENSDARG00000087759	ENSDART00000126759
28420	10	33270901	33271200	*	2.78635e-06	0.00057551	-10.0773		galnt7		ENSDARG00000004174	ENSDART00000125459
28649	10	38174101	38174400	*	7.39738e-05	0.00572218	10.7759		gapvd1		ENSDARG00000004174	ENSDART00000141311
28706	10	39210001	39210300	*	0.000161846	0.00974442	-11.6873		gata3		ENSDARG00000004174	ENSDART00000144339
28768	10	40107001	40107300	*	4.74362e-08	2.41176e-05	15.5599		gatad2ab		ENSDARG00000004174	ENSDART00000148321
29020	10	44262901	44263200	*	5.37641e-05	0.00454075	14.1102		gbx1		ENSDARG00000075189	ENSDART00000134035
29189	11	1053601	1053900	*	2.22045e-15	1.32084e-11	10.0682		gfra2b		ENSDARG00000075189	ENSDART00000110136
29289	11	2148601	2148900	*	2.99282e-06	0.000607608	23.5334		git2b		ENSDARG00000061372	ENSDART00000087438
29706	11	8479201	8479500	*	1.93887e-05	0.00222842	17.7578		gna12a		ENSDARG00000013266	ENSDART00000025019
29841	11	11691001	11691300	*	3.75208e-05	0.00349286	-11.1175		gnav1		ENSDARG00000045442	ENSDART00000121576
29898	11	12863101	12863400	*	3.59515e-08	1.92666e-05	-13.5931		gnpat		ENSDARG00000045442	ENSDART00000066833
30240	11	20259901	20260200	*	9.45724e-06	0.00136215	11.745		gnptab		ENSDARG00000045442	ENSDART00000169128
30305	11	22245901	22246200	*	2.45844e-06	0.000520431	16.7229		golga4		ENSDARG00000020028	ENSDART00000004742
30495	11	27369301	27369600	*	4.34694e-05	0.00387095	-15.0303		golga7		ENSDARG00000020028	ENSDART00000164407
30581	11	29983801	29984100	*	4.2687e-12	1.26962e-08	22.7056		golt1ba		ENSDARG00000060081	ENSDART00000084305
30636	11	31313401	31313700	*	6.03714e-05	0.00493298	15.7577		gpd2		ENSDARG00000060081	ENSDART00000168107
30671	11	32424001	32424300	*	1.0659e-05	0.00148143	10.1916		gpr37b		ENSDARG00000024831	ENSDART00000030579
30685	11	32894401	32894700	*	1.793e-05	0.00213954	16.2948		greb1		ENSDARG00000077275	ENSDART00000138227
30921	11	37829101	37829400	*	1.91542e-05	0.00222082	11.0788		grhl1		ENSDARG00000077275	ENSDART00000113859
30934	11	38184301	38184600	*	1.40164e-05	0.00181649	-15.762		grik5		ENSDARG00000056462	ENSDART00000056381
30967	11	38619001	38619300	*	1.07224e-09	1.02079e-06	10.0738		gsg1l		ENSDARG00000056462	ENSDART00000078998
31030	11	39228601	39228900	*	9.61581e-07	0.000247619	18.2777		gsx1		ENSDARG00000056462	ENSDART00000124321
32000	12	7838401	7838700	*	6.7488e-05	0.00533483	14.7349		gtpbp1l		ENSDARG00000056462	ENSDART00000079003
32049	12	8716801	8717100	*	3.91534e-07	0.000123886	18.2143		gtpbp2		ENSDARG00000078876	ENSDART00000101938
32092	12	9445801	9446100	*	1.28073e-08	8.18009e-06	13.0378		hao2		ENSDARG00000013965	ENSDART00000138432
32220	12	12381301	12381600	*	3.07956e-10	3.73855e-07	19.7917		hapln3		ENSDARG00000013965	ENSDART00000140125
32550	12	17965501	17965800	*	1.42666e-05	0.0018409	-17.4436		hccs		ENSDARG00000078459	ENSDART00000136245
32683	12	21759001	21759300	*	4.54522e-07	0.000138653	15.4351		hdlbp		ENSDARG00000078459	ENSDART00000081170
32755	12	23663101	23663400	*	2.89558e-05	0.00293224	11.1999		hel_dr4		ENSDARG00000043727	ENSDART00000064210
32935	12	29105701	29106000	*	0	0	21.4109		herc3		ENSDARG00000038075	ENSDART00000055504
33083	12	33091501	33091800	*	1.58913e-08	9.6459e-06	11.9242		hgfa		ENSDARG00000038075	ENSDART00000151401
33096	12	33509101	33509400	*	0	0	14.2517		hic1		ENSDARG00000038075	ENSDART00000137519
33425	12	42321901	42322200	*	4.30424e-09	3.32518e-06	14.3312		hk2		ENSDARG00000038075	ENSDART00000141128
33450	12	42665101	42665400	*	3.34282e-05	0.00324387	10.4208		hmx2		ENSDARG00000038075	ENSDART00000145555
33455	12	42744001	42744300	*	7.96878e-05	0.00596529	-10.5958		hs6st1a		ENSDARG00000033566	ENSDART00000043156
33463	12	42780301	42780600	*	0.000145046	0.00907269	10.3345		hsd3b1		ENSDARG00000037550	ENSDART00000150512
33493	12	43271101	43271400	*	3.37221e-05	0.00325645	12.0871		htr2b		ENSDARG00000037550	ENSDART00000059833
33495	12	43298701	43299000	*	6.96438e-06	0.00109308	10.7255		hyi		ENSDARG00000015575	ENSDART00000018676
33532	12	43831201	43831500	*	1.21403e-05	0.00162389	16.2025		ids		ENSDARG00000015575	ENSDART00000136174
33635	12	45591301	45591600	*	0.000133293	0.0085777	10.7939		ihhb		ENSDARG00000015575	ENSDART00000128450
33664	12	45935101	45935400	*	1.25007e-10	1.90669e-07	16.6		ildr1a		ENSDARG00000028393	ENSDART00000154824
34187	13	3395701	3396000	*	1.00984e-05	0.00142686	10.4325		im:6904045		ENSDARG00000042962	ENSDART00000063071
34225	13	3737401	3737700	*	2.3907e-07	9.09385e-05	15.9665		im:6908224		ENSDARG00000018716	ENSDART00000013111
34310	13	4993201	4993500	*	2.94874e-07	0.000100232	-21.28		im:7158001		ENSDARG00000018716	ENSDART00000026174
34344	13	5462101	5462400	*	3.58253e-06	0.000676533	-11.4857		im:7158179		ENSDARG00000018716	ENSDART00000166566
35325	13	26442301	26442600	*	3.0709e-08	1.70336e-05	12.0629		impdh1a		ENSDARG00000018716	ENSDART00000060356
35414	13	28414801	28415100	*	1.79837e-05	0.00213954	12.4288		ing4		ENSDARG00000040955	ENSDART00000060018
35723	13	36428701	36429000	*	2.43374e-05	0.00257143	11.3691		inhbaa		ENSDARG00000015392	ENSDART00000081245
36036	13	43584001	43584300	*	6.55641e-06	0.00103726	11.7476		inpp5jb		ENSDARG00000015392	ENSDART00000149682
36172	13	46257001	46257300	*	1.74913e-11	4.00184e-08	-11.9172		inpp5k		ENSDARG00000062612	ENSDART00000090731
36288	13	47934001	47934300	*	3.63924e-05	0.00342534	-14.6547		insm1a		ENSDARG00000062612	ENSDART00000127153
36328	13	48443701	48444000	*	5.63195e-11	9.83937e-08	11.6448		irak4		ENSDARG00000012816	ENSDART00000024677
36335	13	48535801	48536100	*	7.09912e-11	1.17304e-07	20.0727		irf2bp2a		ENSDARG00000090785	ENSDART00000139900
36480	13	50454601	50454900	*	1.56217e-07	6.36333e-05	11.0575		irs1		ENSDARG00000090785	ENSDART00000145497
36552	13	51253501	51253800	*	1.2351e-08	7.98588e-06	-10.6141		irx3b		ENSDARG00000090785	ENSDART00000040305
36588	13	51689401	51689700	*	2.94287e-05	0.00296206	14.6077		irx5a		ENSDARG00000005057	ENSDART00000140531
36704	14	1116601	1116900	*	0.000124894	0.00823654	12.1241		irx6a		ENSDARG00000005057	ENSDART00000050228
36882	14	3531901	3532200	*	4.84627e-06	0.000830784	-13.1639		isl1		ENSDARG00000021895	ENSDART00000148922
36976	14	4966201	4966500	*	4.54175e-05	0.00396196	-11.8676		itgb2		ENSDARG00000021895	ENSDART00000121745
37361	14	10253401	10253700	*	4.06019e-06	0.000734108	10.4232		jag1a		ENSDARG00000021895	ENSDART00000030939
38040	14	20420701	20421000	*	5.90749e-05	0.00486043	-10.8422		jagn1a		ENSDARG00000021895	ENSDART00000168707
38259	14	26707801	26708100	*	5.72995e-05	0.00475381	-13.331		jupa		ENSDARG00000070425	ENSDART00000103320
38267	14	26923501	26923800	*	4.50905e-07	0.000138259	13.067		kal1b		ENSDARG00000044420	ENSDART00000065239
38280	14	27226201	27226500	*	2.0768e-05	0.0023201	13.5861		kars		ENSDARG00000031293	ENSDART00000137643
38302	14	27891601	27891900	*	7.77062e-07	0.000210108	17.4759		kcna1		ENSDARG00000031293	ENSDART00000152605
38306	14	27989701	27990000	*	1.14022e-05	0.00155923	12.0902		kcnc2		ENSDARG00000031293	ENSDART00000044150
38344	14	29132701	29133000	*	7.50114e-06	0.00115002	12.7148		kcnc3b		ENSDARG00000031293	ENSDART00000136354
38635	14	37576801	37577100	*	1.99596e-05	0.00226188	18.3316		kcng1		ENSDARG00000031293	ENSDART00000135871
38742	14	40612501	40612800	*	8.05036e-09	5.70093e-06	16.3794		kcnj13		ENSDARG00000099093	ENSDART00000169481
38789	14	41563801	41564100	*	2.61406e-05	0.00271375	16.0937		kctd7		ENSDARG00000099093	ENSDART00000162888
39658	15	2826301	2826600	*	7.74439e-05	0.00585484	-13.0676		kif6		ENSDARG00000057973	ENSDART00000140214
40005	15	8343301	8343600	*	1.79367e-08	1.0599e-05	13.3666		klf11b		ENSDARG00000057973	ENSDART00000152243
40006	15	8343601	8343900	*	0	0	15.6017		klf12b		ENSDARG00000042839	ENSDART00000126277
40071	15	9675301	9675600	*	1.1346e-07	4.99939e-05	-14.8305		klf7b		ENSDARG00000042839	ENSDART00000156774
40408	15	15608401	15608700	*	3.91126e-05	0.00359047	13.2416		kmt2ca		ENSDARG00000042839	ENSDART00000155981
40490	15	17098501	17098800	*	3.28607e-11	6.74045e-08	10.9922		lbx2		ENSDARG00000010267	ENSDART00000100133
40644	15	21050401	21050700	*	2.90805e-07	9.99921e-05	-15.2289		lect1		ENSDARG00000010267	ENSDART00000124724
40809	15	25246801	25247100	*	6.03217e-12	1.63103e-08	12.6174		lhx2b		ENSDARG00000059311	ENSDART00000067455
40827	15	25731001	25731300	*	2.6188e-07	9.55708e-05	-11.9362		lig4		ENSDARG00000059311	ENSDART00000134323
40837	15	26126401	26126700	*	4.71636e-09	3.59685e-06	14.3931		lim2.1		ENSDARG00000101419	ENSDART00000170042
40960	15	28994401	28994700	*	1.15563e-06	0.000283014	-24.2292		lims1		ENSDARG00000044688	ENSDART00000065664
41025	15	30771901	30772200	*	2.99187e-05	0.00298612	12.7818		lims2		ENSDARG00000069703	ENSDART00000101629
41112	15	33126301	33126600	*	1.37718e-05	0.00178869	14.3381		lmo1		ENSDARG00000020164	ENSDART00000026011
41238	15	35909101	35909400	*	1.17293e-08	7.66726e-06	-11.3212		lmo2		ENSDARG00000020164	ENSDART00000144999
41480	15	40994701	40995000	*	1.38071e-06	0.000327219	10.1023		lmo3		ENSDARG00000020164	ENSDART00000141584
41557	15	42464701	42465000	*	0.000162555	0.00976214	-11.7033		lmx1ba		ENSDARG00000032553	ENSDART00000149640
41682	15	44121901	44122200	*	4.37767e-08	2.26441e-05	-12.2154		lmx1bb		ENSDARG00000032553	ENSDART00000150063
42158	16	2202601	2202900	*	1.1395e-05	0.00155923	17.2716		lpar1		ENSDARG00000036116	ENSDART00000162861
42585	16	7739401	7739700	*	1.83334e-05	0.00216667	11.5723		lrmp		ENSDARG00000036116	ENSDART00000172732
42774	16	11556601	11556900	*	2.95695e-06	0.00060238	10.4268		lrp1ba		ENSDARG00000036116	ENSDART00000158906
43002	16	16395001	16395300	*	2.01011e-05	0.00226462	12.2945		lrp2bp		ENSDARG00000036116	ENSDART00000052434
43005	16	16628701	16629000	*	1.11182e-05	0.00154126	14.8316		lrp5		ENSDARG00000010194	ENSDART00000021520
43656	16	30697801	30698100	*	7.66405e-05	0.0058299	-11.5326		lrrc30		ENSDARG00000010194	ENSDART00000128308
43756	16	33246301	33246600	*	5.918e-06	0.000980254	-10.8484		lrrtm4l2		ENSDARG00000010194	ENSDART00000151424
43825	16	35058301	35058600	*	4.54239e-05	0.00396196	12.2564		lsm14ab		ENSDARG00000010194	ENSDART00000127365
44045	16	40381201	40381500	*	8.71188e-08	4.11293e-05	14.265		lysmd4		ENSDARG00000010194	ENSDART00000128034
44194	16	43983301	43983600	*	1.4262e-07	5.9745e-05	12.8762		mab21l1		ENSDARG00000043608	ENSDART00000064032
44409	16	47996401	47996700	*	2.96205e-05	0.00296692	11.6068		mab21l2		ENSDARG00000043608	ENSDART00000132091
44514	16	49813201	49813500	*	0.000126747	0.00830604	-16.0431		map2k7		ENSDARG00000017235	ENSDART00000009609
44541	16	50121601	50121900	*	6.22835e-14	2.3156e-10	12.4553		marcksl1a		ENSDARG00000017235	ENSDART00000113739
44751	16	52556401	52556700	*	5.09995e-10	5.94847e-07	-17.2233		mat2ab		ENSDARG00000017235	ENSDART00000141029
44797	16	53142601	53142900	*	1.98139e-07	7.75175e-05	11.5823		mbtps1		ENSDARG00000017235	ENSDART00000133782
44969	16	55054201	55054500	*	1.11022e-16	7.338e-13	11.3893		mecom		ENSDARG00000017235	ENSDART00000135496
44995	16	55270801	55271100	*	2.24401e-06	0.000481681	11.1628		med8		ENSDARG00000017235	ENSDART00000140647
45662	17	9448801	9449100	*	1.86682e-05	0.00218513	10.5204		mef2aa		ENSDARG00000017235	ENSDART00000125178
45667	17	9550201	9550500	*	5.8809e-07	0.000169819	-13.3687		mef2cb		ENSDARG00000079626	ENSDART00000103383
45832	17	12522601	12522900	*	5.98261e-06	0.000980379	-12.4232		meis1		ENSDARG00000079626	ENSDART00000011414
46017	17	17630401	17630700	*	2.86525e-08	1.60793e-05	11.5072		meis2a		ENSDARG00000077092	ENSDART00000102850
46031	17	18060901	18061200	*	1.01521e-06	0.000259186	13.9913		mesdc2		ENSDARG00000077092	ENSDART00000172351
46052	17	18504601	18504900	*	2.13143e-05	0.00234795	18.5297		metrn		ENSDARG00000077092	ENSDART00000065613
46056	17	18621901	18622200	*	7.21512e-12	1.86606e-08	24.4151		mfge8b		ENSDARG00000077092	ENSDART00000162476
46147	17	21734401	21734700	*	8.25688e-05	0.00609203	13.5591		mfsd4a		ENSDARG00000008808	ENSDART00000155154
46220	17	24182701	24183000	*	5.56051e-09	4.13461e-06	20.8173		mfsd6a		ENSDARG00000008808	ENSDART00000155305
46343	17	27767101	27767400	*	0.000101122	0.00710014	14.9284		mpped2		ENSDARG00000008808	ENSDART00000017268
46427	17	29940601	29940900	*	3.67599e-07	0.000117563	10.2888		mrps23		ENSDARG00000104243	ENSDART00000171109
46523	17	32471101	32471400	*	5.38545e-09	4.05513e-06	-17.6384		msh6		ENSDARG00000011600	ENSDART00000156746
46556	17	33133501	33133800	*	2.03171e-14	8.63263e-11	-14.8507		msi2b		ENSDARG00000011600	ENSDART00000164036
46673	17	36490501	36490800	*	1.79829e-10	2.54695e-07	-17.1664		mtif3		ENSDARG00000011600	ENSDART00000037292
47114	17	48006301	48006600	*	4.76473e-06	0.00082154	12.8224		mtnr1ba		ENSDARG00000011600	ENSDART00000170089
47184	17	48734401	48734700	*	2.63617e-05	0.00272719	14.0112		mtnr1c		ENSDARG00000023609	ENSDART00000041800
47486	17	52292101	52292400	*	9.11915e-06	0.0013263	14.4794		musk		ENSDARG00000090834	ENSDART00000143904
47499	17	52362301	52362600	*	1.07206e-09	1.02079e-06	15.0105		myl10		ENSDARG00000090834	ENSDART00000161710
47543	17	52661401	52661700	*	4.47242e-07	0.000138031	17.1032		myl12.1		ENSDARG00000089536	ENSDART00000163635
47555	17	52748701	52749000	*	9.96321e-07	0.000255459	12.2097		myl6		ENSDARG00000089536	ENSDART00000126766
47573	17	52963801	52964100	*	0.000122859	0.0081566	12.6005		myog		ENSDARG00000004861	ENSDART00000009104
47579	17	53019001	53019300	*	2.00922e-05	0.00226462	-12.8214		nabp1b		ENSDARG00000004861	ENSDART00000126966
47911	18	3923101	3923400	*	7.82732e-05	0.00590876	12.5908		nap1l4a		ENSDARG00000019420	ENSDART00000017726
48171	18	8771701	8772000	*	6.25519e-06	0.00101943	11.6277		nav2b		ENSDARG00000019420	ENSDART00000143208
48265	18	11369401	11369700	*	0.000123325	0.00817591	16.0268		ncoa4		ENSDARG00000103980	ENSDART00000161007
48407	18	15711901	15712200	*	0.000104885	0.00727172	10.3815		ndel1b		ENSDARG00000103980	ENSDART00000160651
48452	18	17378401	17378700	*	3.05634e-06	0.000614213	12.3623		ndr1		ENSDARG00000103980	ENSDART00000158247
48453	18	17378701	17379000	*	1.57579e-07	6.36333e-05	22.0233		ndst3		ENSDARG00000103980	ENSDART00000165751
48482	18	17876101	17876400	*	8.39947e-06	0.00125539	-13.5826		necab2		ENSDARG00000103980	ENSDART00000167367
48484	18	17885401	17885700	*	7.00428e-09	5.08112e-06	20.5005		nek7		ENSDARG00000014259	ENSDART00000134221
48616	18	21481201	21481500	*	3.5016e-05	0.00334341	10.0351		nfil3-6		ENSDARG00000014259	ENSDART00000138119
48682	18	23171401	23171700	*	9.22892e-06	0.00133627	17.1343		nfixb		ENSDARG00000014259	ENSDART00000142058
48698	18	23615401	23615700	*	1.15612e-06	0.000283014	12.9429		nicn1		ENSDARG00000014259	ENSDART00000136443
48725	18	24387001	24387300	*	3.41198e-05	0.00327806	-10.0845		nkd2a		ENSDARG00000014259	ENSDART00000012253
49406	18	36775501	36775800	*	1.42206e-05	0.00183895	11.5659		nkx6.1		ENSDARG00000014259	ENSDART00000081595
49485	18	38712301	38712600	*	0.000153005	0.00939174	11.9755		nlgn2b		ENSDARG00000038439	ENSDART00000056095
49668	18	42905101	42905400	*	1.04712e-07	4.71881e-05	-11.4512		nme8		ENSDARG00000038439	ENSDART00000149340
49928	18	47105701	47106000	*	4.92623e-07	0.000147255	15.9497		npas2		ENSDARG00000013863	ENSDART00000135648
50159	18	50565301	50565600	*	1.84906e-06	0.000420169	-12.9057		npb		ENSDARG00000013863	ENSDART00000089547
50363	19	2408101	2408400	*	1.97345e-06	0.000436104	10.4848		npffr1l2		ENSDARG00000013863	ENSDART00000140857
50559	19	5076601	5076900	*	1.0811e-09	1.02079e-06	10.1257		nppa		ENSDARG00000013863	ENSDART00000136716
50613	19	5938801	5939100	*	0.000159311	0.00966493	13.5434		nr1d2a		ENSDARG00000013863	ENSDART00000147391
50652	19	6512701	6513000	*	2.30491e-08	1.30579e-05	22.5898		nr2e1		ENSDARG00000075564	ENSDART00000080389
50653	19	6513001	6513300	*	1.25702e-06	0.000303961	15.4723		nr2f1a		ENSDARG00000098832	ENSDART00000160382
50726	19	8051401	8051700	*	4.52452e-05	0.00395798	12.6937		nr2f2		ENSDARG00000098832	ENSDART00000171495
50788	19	9650101	9650400	*	2.30288e-05	0.00246824	10.5211		nradd		ENSDARG00000098832	ENSDART00000160228
50987	19	14159401	14159700	*	2.20349e-05	0.00239626	14.5609		nrbf2		ENSDARG00000052697	ENSDART00000135954
51070	19	15919201	15919500	*	3.21787e-06	0.000635934	-16.4061		nrf1		ENSDARG00000052697	ENSDART00000074599
51673	19	28807801	28808100	*	1.71447e-05	0.0020688	13.0913		nrg1		ENSDARG00000040186	ENSDART00000058785
51765	19	31344001	31344300	*	4.09538e-05	0.00371931	10.1857		nrxn3a		ENSDARG00000007885	ENSDART00000020946
51890	19	33906301	33906600	*	5.76033e-11	9.83937e-08	-24.0761		ntm		ENSDARG00000007885	ENSDART00000142483
51979	19	36258301	36258600	*	4.14177e-06	0.000744334	10.8155		ntpcr		ENSDARG00000007885	ENSDART00000131283
52104	19	40038001	40038300	*	2.77666e-06	0.000575507	-12.2342		ntrk2a		ENSDARG00000045801	ENSDART00000067322
52150	19	40766701	40767000	*	6.31198e-06	0.00102033	-12.9157		nup62l		ENSDARG00000005284	ENSDART00000124455
52448	19	45742201	45742500	*	8.94188e-07	0.000234322	-10.7776		ogfrl2		ENSDARG00000102294	ENSDART00000169473
52469	19	46231501	46231800	*	8.57957e-06	0.00126955	-17.172		onecut1		ENSDARG00000102294	ENSDART00000172086
52788	20	1559101	1559400	*	4.57677e-06	0.000798388	-11.1964		or129-1		ENSDARG00000102294	ENSDART00000159688
52959	20	3616501	3616800	*	1.86976e-05	0.00218513	13.256		ormdl3		ENSDARG00000102294	ENSDART00000171765
53830	20	17573101	17573400	*	1.70582e-05	0.00206787	10.2715		otx1b		ENSDARG00000061631	ENSDART00000153436
54228	20	28352701	28353000	*	4.32832e-05	0.00386015	-15.8914		oxr1a		ENSDARG00000061631	ENSDART00000153385
54349	20	32555701	32556000	*	1.79959e-08	1.0599e-05	14.7654		p2ry10		ENSDARG00000061631	ENSDART00000152837
54561	20	39904801	39905100	*	2.70071e-05	0.00278267	10.7458		pak7		ENSDARG00000092160	ENSDART00000143231
54681	20	43514701	43515000	*	2.48991e-05	0.00261541	-11.1553		paqr3a		ENSDARG00000100402	ENSDART00000166712
54747	20	45008401	45008700	*	4.36925e-05	0.00387481	-13.3959		paqr7a		ENSDARG00000100402	ENSDART00000170184
54750	20	45088201	45088500	*	5.84044e-08	2.87124e-05	17.7619		paqr7b		ENSDARG00000103293	ENSDART00000169051
54963	20	49159201	49159500	*	8.10499e-05	0.00601908	15.0259		par1		ENSDARG00000003399	ENSDART00000025583
55356	20	54942901	54943200	*	8.68782e-07	0.000228672	15.8625		park2		ENSDARG00000003399	ENSDART00000144968
55927	21	6537301	6537600	*	8.76374e-05	0.00638083	-13.5685		pax2b		ENSDARG00000058115	ENSDART00000098269
55975	21	7248601	7248900	*	4.18981e-05	0.00375916	-13.1792		pax4		ENSDARG00000058115	ENSDART00000150061
56180	21	11996401	11996700	*	2.18191e-05	0.00237714	-12.549		pcdh17		ENSDARG00000058115	ENSDART00000149125
56201	21	12332101	12332400	*	2.23005e-05	0.00241192	-15.625		pcdh18a		ENSDARG00000058115	ENSDART00000149602
56216	21	12864301	12864600	*	9.31354e-05	0.00668298	16.4881		pcdh18b		ENSDARG00000058115	ENSDART00000148671
56430	21	19250101	19250400	*	3.63612e-11	6.97729e-08	23.7222		pcdh1b		ENSDARG00000058115	ENSDART00000080916
56460	21	20158801	20159100	*	6.10613e-09	4.48426e-06	21.7873		pdcl		ENSDARG00000058115	ENSDART00000167402
56498	21	20980801	20981100	*	8.051e-05	0.00600785	-12.8229		pdgfrb		ENSDARG00000058115	ENSDART00000080914
56693	21	25894801	25895100	*	3.58678e-05	0.00340366	-10.1007		pdyn		ENSDARG00000008662	ENSDART00000023105
57721	21	44404201	44404500	*	7.4748e-06	0.00114897	15.0156		pdzk1ip1l		ENSDARG00000004830	ENSDART00000003947
57730	21	44431801	44432100	*	1.92912e-06	0.000428189	-11.9977		pfkmb		ENSDARG00000004830	ENSDART00000148852
58589	22	11556301	11556600	*	6.44638e-06	0.0010361	11.4704		phf2		ENSDARG00000004830	ENSDART00000149413
58630	22	12312001	12312300	*	3.56223e-08	1.92637e-05	16.6412		phlda2		ENSDARG00000004830	ENSDART00000161586
58672	22	13003501	13003800	*	3.8233e-06	0.000701945	-11.0275		phlpp2		ENSDARG00000004830	ENSDART00000165876
58707	22	13711501	13711800	*	1.9181e-06	0.000428189	18.7061		pi15a		ENSDARG00000037433	ENSDART00000123434
58708	22	13711801	13712100	*	9.03965e-06	0.00132119	11.1264		pid1		ENSDARG00000037433	ENSDART00000054476
58731	22	14415001	14415300	*	2.81546e-07	9.79407e-05	16.6106		pigo		ENSDARG00000037433	ENSDART00000054473
58747	22	14826601	14826900	*	6.3681e-05	0.00514685	11.5741		pigu		ENSDARG00000055751	ENSDART00000136463
58831	22	16708501	16708800	*	3.54401e-11	6.97729e-08	19.0638		pim1		ENSDARG00000055751	ENSDART00000133487
58911	22	18267601	18267900	*	2.40014e-07	9.09385e-05	11.4317		plat		ENSDARG00000055751	ENSDART00000078151
59143	22	23148001	23148300	*	5.43919e-06	0.000919183	-11.4017		plin2		ENSDARG00000055751	ENSDART00000130206
59362	22	28882801	28883100	*	1.90581e-12	6.2982e-09	23.0686		plxna4		ENSDARG00000104566	ENSDART00000159423
59673	22	34151101	34151400	*	7.69668e-05	0.00583386	15.0641		plxnb2b		ENSDARG00000014181	ENSDART00000064938
59686	22	34213501	34213800	*	1.15232e-05	0.0015672	-13.011		pmp22a		ENSDARG00000014181	ENSDART00000149301
59814	22	35937601	35937900	*	6.40679e-07	0.000182102	-20.71		pnpla6		ENSDARG00000014181	ENSDART00000150128
59908	22	37152601	37152900	*	7.95625e-05	0.00596529	-12.5296		pomgnt1		ENSDARG00000014181	ENSDART00000148909
59940	22	37456201	37456500	*	8.74278e-05	0.00637337	13.3588		popdc3		ENSDARG00000014181	ENSDART00000149972
59941	22	37456501	37456800	*	4.10554e-06	0.000740058	13.5963		pou3f1		ENSDARG00000014181	ENSDART00000148646
59977	22	37836301	37836600	*	5.06579e-06	0.000860972	10.0997		pou3f3b		ENSDARG00000014181	ENSDART00000150001
60073	22	38919901	38920200	*	3.27589e-05	0.00318411	-14.3105		ppargc1a		ENSDARG00000014181	ENSDART00000160849
61143	23	16970701	16971000	*	6.28352e-08	3.03884e-05	23.7763		ppfia4		ENSDARG00000014181	ENSDART00000128174
61372	23	22987801	22988100	*	1.61949e-06	0.000374847	11.4395		ppiab		ENSDARG00000045873	ENSDART00000067423
61550	23	28765501	28765800	*	3.34177e-14	1.32524e-10	-12.6453		ppp5c		ENSDARG00000045873	ENSDART00000168370
62044	23	39161701	39162000	*	3.00375e-06	0.000607753	14.2513		ppp6r3		ENSDARG00000059680	ENSDART00000083212
62235	23	42094501	42094800	*	9.49982e-05	0.00678391	11.4914		pptc7a		ENSDARG00000076969	ENSDART00000098058
62625	24	617101	617400	*	2.07247e-05	0.0023201	17.7709		prdm16		ENSDARG00000076969	ENSDART00000126740
62728	24	2261701	2262000	*	6.7057e-05	0.00533276	-11.5821		prkag1		ENSDARG00000067985	ENSDART00000122206
62763	24	2980201	2980500	*	1.00379e-11	2.48794e-08	-11.9386		prox1a		ENSDARG00000067985	ENSDART00000159701
62786	24	3479701	3480000	*	3.67595e-09	2.91554e-06	21.6781		prox2		ENSDARG00000029248	ENSDART00000081442
62843	24	4651201	4651500	*	5.64583e-07	0.00016463	-22.7854		prss12		ENSDARG00000074356	ENSDART00000142577
62999	24	7502701	7503000	*	0.000150523	0.009327	13.801		psmg1		ENSDARG00000045444	ENSDART00000066835
63315	24	14026801	14027100	*	9.43373e-08	4.35014e-05	12.6356		pspc1		ENSDARG00000090883	ENSDART00000142810
63340	24	14682301	14682600	*	2.54341e-07	9.40716e-05	-11.9287		ptbp2a		ENSDARG00000039338	ENSDART00000133850
63632	24	22069201	22069500	*	4.61073e-07	0.000139934	-23.6806		ptbp2b		ENSDARG00000051853	ENSDART00000149478
63797	24	26408401	26408700	*	2.89561e-06	0.000593953	-10.5543		ptdss1		ENSDARG00000051853	ENSDART00000098468
63974	24	31010701	31011000	*	7.6239e-13	2.66771e-09	-19.7296		ptk2.1		ENSDARG00000051853	ENSDART00000165255
64156	24	34278601	34278900	*	0	0	-13.0502		ptprc		ENSDARG00000063636	ENSDART00000093163
64315	24	37084501	37084800	*	5.04746e-05	0.00431313	-11.555		ptprea		ENSDARG00000063636	ENSDART00000135549
64386	24	38114701	38115000	*	8.57617e-11	1.3788e-07	-14.2721		ptprfa		ENSDARG00000063636	ENSDART00000141751
64601	24	41461201	41461500	*	1.65379e-11	3.93505e-08	15.2742		ptprk		ENSDARG00000063636	ENSDART00000144466
64604	24	41508301	41508600	*	1.16462e-06	0.000283926	10.4718		ptprmb		ENSDARG00000063636	ENSDART00000171568
64686	25	343501	343800	*	3.30854e-06	0.000649536	-11.3818		ptprsb		ENSDARG00000057303	ENSDART00000079928
64711	25	693601	693900	*	7.37486e-06	0.00113947	14.4312		ptprt		ENSDARG00000057303	ENSDART00000140239
65037	25	4143901	4144200	*	6.40303e-07	0.000182102	15.105		ptprub		ENSDARG00000057303	ENSDART00000135666
65120	25	5337001	5337300	*	5.64134e-07	0.00016463	13.0334		pvrl1b		ENSDARG00000090183	ENSDART00000113230
65353	25	8995201	8995500	*	4.45013e-07	0.000138031	10.6459		pvrl2l		ENSDARG00000090183	ENSDART00000161282
65444	25	10599301	10599600	*	8.87691e-05	0.00641611	10.0876		qkia		ENSDARG00000090183	ENSDART00000112854
65621	25	14574901	14575200	*	0.000142178	0.00899783	13.5043		qkib		ENSDARG00000016526	ENSDART00000025153
65724	25	16907701	16908000	*	5.45049e-05	0.00457576	11.4136		qtrt1		ENSDARG00000016526	ENSDART00000149971
65804	25	19071301	19071600	*	1.57749e-06	0.000366553	14.048		r3hcc1		ENSDARG00000006192	ENSDART00000033103
65824	25	19891801	19892100	*	1.62927e-07	6.46118e-05	11.5519		r3hdm1		ENSDARG00000006192	ENSDART00000137985
65957	25	23454901	23455200	*	4.48568e-05	0.00394139	-17.8419		rabggtb		ENSDARG00000006192	ENSDART00000160413
66809	25	35898901	35899200	*	2.24015e-07	8.59718e-05	17.6637		rad21a		ENSDARG00000071418	ENSDART00000105572
66822	25	36030001	36030300	*	2.80955e-10	3.55339e-07	13.9346		rad9b		ENSDARG00000044015	ENSDART00000148013
									rag2		ENSDARG00000044015	ENSDART00000080430
									raly		ENSDARG00000042791	ENSDART00000113582
									rargb		ENSDARG00000042791	ENSDART00000062795
									rbfox1		ENSDARG00000025826	ENSDART00000050332
									rcan1a		ENSDARG00000043006	ENSDART00000137537
									reep3		ENSDARG00000074401	ENSDART00000113132
									rerea		ENSDARG00000030153	ENSDART00000132309
									rgs3a		ENSDARG00000030153	ENSDART00000040445
									ripply3		ENSDARG00000030153	ENSDART00000101154
									rnasel3		ENSDARG00000030153	ENSDART00000121714
									rnf123		ENSDARG00000075331	ENSDART00000109469
									rnf216		ENSDARG00000057676	ENSDART00000080395
									rnf217		ENSDARG00000057676	ENSDART00000131745
									ropn1l		ENSDARG00000057676	ENSDART00000139022
									rps11		ENSDARG00000057676	ENSDART00000141525
									rps15a		ENSDARG00000057676	ENSDART00000145962
									rps3a		ENSDARG00000057676	ENSDART00000146243
									rragca		ENSDARG00000022795	ENSDART00000143006
									rras2		ENSDARG00000022795	ENSDART00000039027
									rs1		ENSDARG00000062430	ENSDART00000144028
									rspo3		ENSDARG00000062430	ENSDART00000140453
									rtn4a		ENSDARG00000062430	ENSDART00000090266
									rtn4r		ENSDARG00000033296	ENSDART00000049194
									runx1t1		ENSDARG00000070794	ENSDART00000139091
									rybpb		ENSDARG00000070794	ENSDART00000076611
									s100b		ENSDARG00000070794	ENSDART00000131670
									s100z		ENSDARG00000070794	ENSDART00000104249
									sall4		ENSDARG00000061391	ENSDART00000148378
									samd11		ENSDARG00000061391	ENSDART00000148796
									samm50l		ENSDARG00000061391	ENSDART00000149102
									scaf4b		ENSDARG00000061391	ENSDART00000149885
									sec63		ENSDARG00000061391	ENSDART00000148455
									senp5		ENSDARG00000061391	ENSDART00000149715
									setd2		ENSDARG00000101449	ENSDART00000173042
									setd3		ENSDARG00000101449	ENSDART00000158298
									shq1		ENSDARG00000101449	ENSDART00000167012
									si:ch1073-391i24.1		ENSDARG00000101449	ENSDART00000166700
									si:ch1073-55a19.2		ENSDARG00000101449	ENSDART00000169012
									si:ch211-113p18.3		ENSDARG00000037390	ENSDART00000054408
									si:ch211-114m9.1		ENSDARG00000035735	ENSDART00000051833
									si:ch211-122l14.3		ENSDARG00000035735	ENSDART00000124890
									si:ch211-138g9.3		ENSDARG00000042900	ENSDART00000122740
									si:ch211-15e22.3		ENSDARG00000071059	ENSDART00000104828
									si:ch211-165a18.1		ENSDARG00000027992	ENSDART00000136365
									si:ch211-190p8.2		ENSDARG00000027992	ENSDART00000035428
									si:ch211-206a7.2		ENSDARG00000027992	ENSDART00000133903
									si:ch211-207c6.4		ENSDARG00000027992	ENSDART00000122139
									si:ch211-213e17.1		ENSDARG00000045802	ENSDART00000067323
									si:ch211-214e3.5		ENSDARG00000075887	ENSDART00000141977
									si:ch211-214j8.1		ENSDARG00000045544	ENSDART00000100952
									si:ch211-215f22.3		ENSDARG00000045544	ENSDART00000066964
									si:ch211-216l23.1		ENSDARG00000055493	ENSDART00000077853
									si:ch211-220f12.1		ENSDARG00000055493	ENSDART00000148190
									si:ch211-222g23.4		ENSDARG00000101482	ENSDART00000160690
									si:ch211-226f6.1		ENSDARG00000070954	ENSDART00000127254
									si:ch211-234b19.1		ENSDARG00000054754	ENSDART00000134756
									si:ch211-246m6.5		ENSDARG00000069926	ENSDART00000061321
									si:ch211-264e16.2		ENSDARG00000070940	ENSDART00000104569
									si:ch211-264f5.8		ENSDARG00000030166	ENSDART00000155109
									si:ch211-55a7.1		ENSDARG00000030166	ENSDART00000044089
									si:ch73-116b16.2		ENSDARG00000030166	ENSDART00000158333
									si:ch73-380n15.2		ENSDARG00000071699	ENSDART00000106205
									si:ch73-74h11.1		ENSDARG00000071699	ENSDART00000132499
									si:ch73-7i4.2		ENSDARG00000058815	ENSDART00000122719
									si:dkey-117m1.3		ENSDARG00000058815	ENSDART00000081760
									si:dkey-11m19.5		ENSDARG00000103929	ENSDART00000168428
									si:dkey-126h10.1		ENSDARG00000103929	ENSDART00000161352
									si:dkey-147f3.4		ENSDARG00000103929	ENSDART00000161565
									si:dkey-147f3.8		ENSDARG00000103929	ENSDART00000166228
									si:dkey-14a7.2		ENSDARG00000103929	ENSDART00000171162
									si:dkey-14a7.4		ENSDARG00000103929	ENSDART00000164034
									si:dkey-178e17.1		ENSDARG00000052417	ENSDART00000074272
									si:dkey-1h24.2		ENSDARG00000042336	ENSDART00000017619
									si:dkey-1p9.3		ENSDARG00000042336	ENSDART00000143519
									si:dkey-201c1.2		ENSDARG00000042336	ENSDART00000137098
									si:dkey-228b2.5		ENSDARG00000030716	ENSDART00000045245
									si:dkey-236a14.4		ENSDARG00000012671	ENSDART00000004241
									si:dkey-23o10.3		ENSDARG00000093359	ENSDART00000133802
									si:dkey-242e21.3		ENSDARG00000093359	ENSDART00000144235
									si:dkey-247m21.3		ENSDARG00000091756	ENSDART00000148437
									si:dkey-24c2.9		ENSDARG00000091756	ENSDART00000124040
									si:dkey-261i16.5		ENSDARG00000100534	ENSDART00000166321
									si:dkey-266f7.1		ENSDARG00000100534	ENSDART00000160386
									si:dkey-266f7.9		ENSDARG00000100534	ENSDART00000170296
									si:dkey-29p23.3		ENSDARG00000004702	ENSDART00000136991
									si:dkey-3h3.3		ENSDARG00000054087	ENSDART00000076229
									si:dkey-61f9.1		ENSDARG00000031138	ENSDART00000042271
									si:dkey-7e14.3		ENSDARG00000031138	ENSDART00000158027
									si:dkey-90l8.3		ENSDARG00000034043	ENSDART00000043857
									si:dkeyp-34c12.2		ENSDARG00000034420	ENSDART00000045628
									si:dkeyp-66g8.1		ENSDARG00000004023	ENSDART00000010896
									si:dkeyp-67e6.5		ENSDARG00000016939	ENSDART00000149704
									si:rp71-45g20.4		ENSDARG00000030289	ENSDART00000137172
									skia		ENSDARG00000030289	ENSDART00000047851
									slc10a2		ENSDARG00000041071	ENSDART00000060174
									slc16a2		ENSDARG00000070787	ENSDART00000003891
									slc20a1b		ENSDARG00000070787	ENSDART00000146512
									slc25a32b		ENSDARG00000070787	ENSDART00000081018
									slc25a38a		ENSDARG00000103799	ENSDART00000165971
									slc37a4b		ENSDARG00000103799	ENSDART00000166702
									slc38a11		ENSDARG00000103799	ENSDART00000169085
									slc39a9		ENSDARG00000103799	ENSDART00000162553
									slc41a1		ENSDARG00000057468	ENSDART00000149296
									slc6a1b		ENSDARG00000057468	ENSDART00000150039
									smarcal1		ENSDARG00000057468	ENSDART00000148900
									smc1a		ENSDARG00000057468	ENSDART00000149330
									smfn		ENSDARG00000057468	ENSDART00000110178
									smurf1		ENSDARG00000057468	ENSDART00000103356
									snrpa1		ENSDARG00000057468	ENSDART00000163753
									snrpb		ENSDARG00000057468	ENSDART00000157865
									snx9a		ENSDARG00000099038	ENSDART00000160957
									sobpb		ENSDARG00000043443	ENSDART00000152253
									sod1		ENSDARG00000043443	ENSDART00000063777
									sox14		ENSDARG00000061580	ENSDART00000134922
									sox2		ENSDARG00000053240	ENSDART00000103662
									sox6		ENSDARG00000053240	ENSDART00000173091
									spata6		ENSDARG00000053240	ENSDART00000160893
									spred1		ENSDARG00000053240	ENSDART00000173288
									spred2b		ENSDARG00000053240	ENSDART00000103663
									spry4		ENSDARG00000013794	ENSDART00000149822
									srd5a2a		ENSDARG00000013794	ENSDART00000145487
									srebf1		ENSDARG00000032197	ENSDART00000146115
									srsf5a		ENSDARG00000043821	ENSDART00000104317
									srxn1		ENSDARG00000043821	ENSDART00000064343
									stambpa		ENSDARG00000079312	ENSDART00000137010
									stmn4l		ENSDARG00000079312	ENSDART00000133525
									sumo2b		ENSDARG00000079312	ENSDART00000162954
									svila		ENSDARG00000025131	ENSDART00000031508
									sync		ENSDARG00000100133	ENSDART00000169062
									synj2bp		ENSDARG00000100133	ENSDART00000165991
									tada2a		ENSDARG00000100133	ENSDART00000171993
									taf7		ENSDARG00000100133	ENSDART00000162253
									tango2		ENSDARG00000100133	ENSDART00000170768
									tap1		ENSDARG00000031222	ENSDART00000148020
									tbc1d9		ENSDARG00000031222	ENSDART00000136250
									tbcela		ENSDARG00000031222	ENSDART00000157599
									tbr1b		ENSDARG00000060620	ENSDART00000085648
									tceb3		ENSDARG00000068974	ENSDART00000147441
									tcf12		ENSDARG00000068974	ENSDART00000078800
									tcp11l2		ENSDARG00000026985	ENSDART00000033980
									tdrkh		ENSDARG00000026985	ENSDART00000160139
									tex2		ENSDARG00000014976	ENSDART00000147882
									tfe3a		ENSDARG00000014976	ENSDART00000006099
									tgfb1a		ENSDARG00000014976	ENSDART00000159770
									tgfbr1a		ENSDARG00000034504	ENSDART00000139655
									thrab		ENSDARG00000034504	ENSDART00000158921
									tiam1a		ENSDARG00000034504	ENSDART00000044208
									tlr9		ENSDARG00000095019	ENSDART00000134247
									tm2d1		ENSDARG00000008720	ENSDART00000133767
									tmem117		ENSDARG00000008720	ENSDART00000003583
									tmem136a		ENSDARG00000008720	ENSDART00000134362
									tmem161a		ENSDARG00000008720	ENSDART00000112860
									tmem222a		ENSDARG00000008720	ENSDART00000166147
									tmem26b		ENSDARG00000104815	ENSDART00000170025
									tnfsf11		ENSDARG00000104815	ENSDART00000162334
									tnikb		ENSDARG00000068365	ENSDART00000076420
									tomm20a		ENSDARG00000068365	ENSDART00000147131
									tpbga		ENSDARG00000068365	ENSDART00000127460
									tpgs2		ENSDARG00000099840	ENSDART00000158919
									traf4a		ENSDARG00000099840	ENSDART00000172625
									trdn		ENSDARG00000045574	ENSDART00000135730
									trhr2		ENSDARG00000045574	ENSDART00000131973
									trib2		ENSDARG00000045574	ENSDART00000145513
									trim23		ENSDARG00000045574	ENSDART00000147853
									triqk		ENSDARG00000094171	ENSDART00000135768
									trps1		ENSDARG00000094171	ENSDART00000004416
									trrap		ENSDARG00000004789	ENSDART00000133385
									tsc22d3		ENSDARG00000040478	ENSDART00000170167
									tspan9a		ENSDARG00000040478	ENSDART00000059243
									tsr1		ENSDARG00000006921	ENSDART00000121724
									ttc3		ENSDARG00000099386	ENSDART00000168789
									ttc36		ENSDARG00000099386	ENSDART00000170658
									tubb4b		ENSDARG00000100553	ENSDART00000160279
									ube2e2		ENSDARG00000100553	ENSDART00000163687
									ubl7		ENSDARG00000100553	ENSDART00000157434
									ucp1		ENSDARG00000068702	ENSDART00000099463
									uggt1		ENSDARG00000102047	ENSDART00000164928
									uox		ENSDARG00000015266	ENSDART00000014608
									usp25		ENSDARG00000008279	ENSDART00000148086
									usp40		ENSDARG00000008279	ENSDART00000048191
									usp6nl		ENSDARG00000039034	ENSDART00000056987
									uvrag		ENSDARG00000037121	ENSDART00000053963
									valopa		ENSDARG00000037121	ENSDART00000168213
									vamp3		ENSDARG00000014634	ENSDART00000019861
									vax1		ENSDARG00000014634	ENSDART00000114292
									vax2		ENSDARG00000060808	ENSDART00000086051
									vdrb		ENSDARG00000031756	ENSDART00000143977
									vox		ENSDARG00000031756	ENSDART00000148106
									vrk1		ENSDARG00000031756	ENSDART00000005740
									wdr37		ENSDARG00000031756	ENSDART00000124818
									wnt11r		ENSDARG00000031756	ENSDART00000147446
									wnt4a		ENSDARG00000031756	ENSDART00000171594
									wnt5a		ENSDARG00000009418	ENSDART00000135911
									wrn		ENSDARG00000009418	ENSDART00000138702
									wu:fa16f04		ENSDARG00000009418	ENSDART00000163250
									wu:fb68b01		ENSDARG00000009418	ENSDART00000044083
									wu:fb99g09		ENSDARG00000098240	ENSDART00000158273
									wwox		ENSDARG00000098240	ENSDART00000160507
									xbp1		ENSDARG00000098240	ENSDART00000171700
									xkr9		ENSDARG00000098240	ENSDART00000161414
									xrcc5		ENSDARG00000077840	ENSDART00000144970
									xrn2		ENSDARG00000077840	ENSDART00000143510
									xylt1		ENSDARG00000077840	ENSDART00000033976
									yars		ENSDARG00000063030	ENSDART00000172796
									zak		ENSDARG00000063030	ENSDART00000173328
									zbtb43		ENSDARG00000063030	ENSDART00000102515
									zc2hc1a		ENSDARG00000063030	ENSDART00000163949
									zc3h3		ENSDARG00000030367	ENSDART00000041805
									zeb2a		ENSDARG00000045803	ENSDART00000067324
									zfpm1		ENSDARG00000023768	ENSDART00000029157
									zfpm2a		ENSDARG00000032318	ENSDART00000063029
									zfyve21		ENSDARG00000032318	ENSDART00000157820
									zgc:100927		ENSDARG00000034443	ENSDART00000050478
									zgc:101549		ENSDARG00000033973	ENSDART00000135632
									zgc:101560		ENSDARG00000033973	ENSDART00000044452
									zgc:103755		ENSDARG00000104541	ENSDART00000171080
									zgc:110158		ENSDARG00000104541	ENSDART00000161959
									zgc:110204		ENSDARG00000104541	ENSDART00000165311
									zgc:110289		ENSDARG00000104541	ENSDART00000162531
									zgc:110333		ENSDARG00000032614	ENSDART00000100194
									zgc:110712		ENSDARG00000032614	ENSDART00000155212
									zgc:110789		ENSDARG00000032614	ENSDART00000156584
									zgc:110852		ENSDARG00000032614	ENSDART00000156160
									zgc:112294		ENSDARG00000032614	ENSDART00000154714
									zgc:112998		ENSDARG00000032614	ENSDART00000156914
									zgc:113054		ENSDARG00000032614	ENSDART00000050649
									zgc:113295		ENSDARG00000032614	ENSDART00000145918
									zgc:113355		ENSDARG00000032614	ENSDART00000152414
									zgc:114181		ENSDARG00000032614	ENSDART00000154311
									zgc:123060		ENSDARG00000032614	ENSDART00000152330
									zgc:153218		ENSDARG00000032614	ENSDART00000152790
									zgc:153932		ENSDARG00000032614	ENSDART00000136901
									zgc:154061		ENSDARG00000032614	ENSDART00000142827
									zgc:154085		ENSDARG00000032614	ENSDART00000142982
									zgc:158463		ENSDARG00000039649	ENSDART00000144879
									zgc:158464		ENSDARG00000039649	ENSDART00000057956
									zgc:158604		ENSDARG00000053833	ENSDART00000075940
									zgc:158785		ENSDARG00000035609	ENSDART00000128781
									zgc:158824		ENSDARG00000098764	ENSDART00000164568
									zgc:162298		ENSDARG00000098764	ENSDART00000166327
									zgc:162816		ENSDARG00000098764	ENSDART00000160265
									zgc:165423		ENSDARG00000098764	ENSDART00000163740
									zgc:165481		ENSDARG00000098764	ENSDART00000164299
									zgc:165514		ENSDARG00000062592	ENSDART00000159666
									zgc:165617		ENSDARG00000062592	ENSDART00000050205
									zgc:171485		ENSDARG00000099766	ENSDART00000171996
									zgc:171489		ENSDARG00000099766	ENSDART00000166865
									zgc:171544		ENSDARG00000008494	ENSDART00000135631
									zgc:171550		ENSDARG00000008494	ENSDART00000077662
									zgc:171558		ENSDARG00000008494	ENSDART00000137333
									zgc:173577		ENSDARG00000008494	ENSDART00000138100
									zgc:173837		ENSDARG00000008494	ENSDART00000141611
									zgc:174642		ENSDARG00000008494	ENSDART00000130613
									zgc:174904		ENSDARG00000009438	ENSDART00000014062
									zgc:194665		ENSDARG00000009438	ENSDART00000167908
									zgc:64189		ENSDARG00000043685	ENSDART00000064149
									zgc:77304		ENSDARG00000070560	ENSDART00000103704
									zgc:85789		ENSDARG00000070560	ENSDART00000149107
									zgc:91968		ENSDARG00000001879	ENSDART00000143666
									zgc:92022		ENSDARG00000001879	ENSDART00000137935
									zgc:92030		ENSDARG00000001879	ENSDART00000160462
									zgc:92445		ENSDARG00000001879	ENSDART00000073629
									zgc:92873		ENSDARG00000021439	ENSDART00000017052
									znf143a		ENSDARG00000104225	ENSDART00000169923
									znf280d		ENSDARG00000057096	ENSDART00000079692
									znf423		ENSDARG00000041776	ENSDART00000146084
									znf536		ENSDARG00000041776	ENSDART00000061232
									znf574		ENSDARG00000056745	ENSDART00000140161
									znf644b		ENSDARG00000056745	ENSDART00000144523
									zranb1b		ENSDARG00000056745	ENSDART00000100853
									zranb3		ENSDARG00000056966	ENSDART00000079536
											ENSDARG00000056966	ENSDART00000165554
											ENSDARG00000087188	ENSDART00000127604
											ENSDARG00000061836	ENSDART00000139001
											ENSDARG00000061836	ENSDART00000090235
											ENSDARG00000061836	ENSDART00000044670
											ENSDARG00000069677	ENSDART00000101580
											ENSDARG00000055271	ENSDART00000011506
											ENSDARG00000022569	ENSDART00000029874
											ENSDARG00000022569	ENSDART00000123309
											ENSDARG00000079251	ENSDART00000112484
											ENSDARG00000098944	ENSDART00000157453
											ENSDARG00000098944	ENSDART00000163684
											ENSDARG00000016536	ENSDART00000014806
											ENSDARG00000078828	ENSDART00000113930
											ENSDARG00000062631	ENSDART00000135731
											ENSDARG00000062631	ENSDART00000090788
											ENSDARG00000052960	ENSDART00000121432
											ENSDARG00000003820	ENSDART00000148588
											ENSDARG00000003820	ENSDART00000128167
											ENSDARG00000003820	ENSDART00000153675
											ENSDARG00000003820	ENSDART00000099040
											ENSDARG00000017107	ENSDART00000026635
											ENSDARG00000052695	ENSDART00000133384
											ENSDARG00000040926	ENSDART00000130163
											ENSDARG00000040926	ENSDART00000133361
											ENSDARG00000040926	ENSDART00000134910
											ENSDARG00000040926	ENSDART00000059976
											ENSDARG00000057143	ENSDART00000022685
											ENSDARG00000000018	ENSDART00000138183
											ENSDARG00000104314	ENSDART00000167706
											ENSDARG00000104314	ENSDART00000162613
											ENSDARG00000104314	ENSDART00000163702
											ENSDARG00000104314	ENSDART00000167963
											ENSDARG00000104314	ENSDART00000162021
											ENSDARG00000104314	ENSDART00000167054
											ENSDARG00000104314	ENSDART00000168885
											ENSDARG00000043746	ENSDART00000154519
											ENSDARG00000043746	ENSDART00000153697
											ENSDARG00000043746	ENSDART00000155007
											ENSDARG00000043746	ENSDART00000156928
											ENSDARG00000043746	ENSDART00000156391
											ENSDARG00000043746	ENSDART00000155341
											ENSDARG00000043746	ENSDART00000109034
											ENSDARG00000043746	ENSDART00000088179
											ENSDARG00000043746	ENSDART00000064241
											ENSDARG00000018065	ENSDART00000011317
											ENSDARG00000018065	ENSDART00000099964
											ENSDARG00000018065	ENSDART00000136398
											ENSDARG00000018065	ENSDART00000113912
											ENSDARG00000021853	ENSDART00000035018
											ENSDARG00000021853	ENSDART00000132895
											ENSDARG00000059897	ENSDART00000131732
											ENSDARG00000059897	ENSDART00000140574
											ENSDARG00000059897	ENSDART00000083790
											ENSDARG00000020527	ENSDART00000131295
											ENSDARG00000020527	ENSDART00000143377
											ENSDARG00000020527	ENSDART00000136480
											ENSDARG00000020527	ENSDART00000168803
											ENSDARG00000024815	ENSDART00000030420
											ENSDARG00000024815	ENSDART00000160618
											ENSDARG00000024815	ENSDART00000163335
											ENSDARG00000024815	ENSDART00000080687
											ENSDARG00000007982	ENSDART00000010177
											ENSDARG00000102669	ENSDART00000170808
											ENSDARG00000025555	ENSDART00000038310
											ENSDARG00000025555	ENSDART00000132731
											ENSDARG00000094992	ENSDART00000064083
											ENSDARG00000101325	ENSDART00000159249
											ENSDARG00000062811	ENSDART00000091224
											ENSDARG00000030154	ENSDART00000151399
											ENSDARG00000017703	ENSDART00000020808
											ENSDARG00000100462	ENSDART00000159062
											ENSDARG00000034907	ENSDART00000144069
											ENSDARG00000034907	ENSDART00000144718
											ENSDARG00000034907	ENSDART00000043291
											ENSDARG00000021555	ENSDART00000029649
											ENSDARG00000021555	ENSDART00000146240
											ENSDARG00000021555	ENSDART00000157437
											ENSDARG00000032578	ENSDART00000149970
											ENSDARG00000032578	ENSDART00000149044
											ENSDARG00000032578	ENSDART00000043210
											ENSDARG00000021336	ENSDART00000027919
											ENSDARG00000021336	ENSDART00000167699
											ENSDARG00000027041	ENSDART00000155592
											ENSDARG00000089805	ENSDART00000127838
											ENSDARG00000052494	ENSDART00000074362
											ENSDARG00000052494	ENSDART00000148544
											ENSDARG00000036175	ENSDART00000173192
											ENSDARG00000036175	ENSDART00000105588
											ENSDARG00000009480	ENSDART00000153959
											ENSDARG00000009480	ENSDART00000024096
											ENSDARG00000087798	ENSDART00000144257
											ENSDARG00000087798	ENSDART00000141484
											ENSDARG00000087798	ENSDART00000167658
											ENSDARG00000060797	ENSDART00000085277
											ENSDARG00000018691	ENSDART00000045942
											ENSDARG00000018691	ENSDART00000125352
											ENSDARG00000042874	ENSDART00000062930
											ENSDARG00000090255	ENSDART00000122935
											ENSDARG00000045378	ENSDART00000141620
											ENSDARG00000098984	ENSDART00000167520
											ENSDARG00000011743	ENSDART00000135044
											ENSDARG00000075530	ENSDART00000157153
											ENSDARG00000075530	ENSDART00000110441
											ENSDARG00000100020	ENSDART00000159312
											ENSDARG00000100020	ENSDART00000160766
											ENSDARG00000100020	ENSDART00000172400
											ENSDARG00000062707	ENSDART00000147275
											ENSDARG00000042332	ENSDART00000129407
											ENSDARG00000042332	ENSDART00000062069
											ENSDARG00000019328	ENSDART00000016230
											ENSDARG00000019328	ENSDART00000157414
											ENSDARG00000036985	ENSDART00000042781
											ENSDARG00000105223	ENSDART00000164295
											ENSDARG00000105223	ENSDART00000165083
											ENSDARG00000105223	ENSDART00000169771
											ENSDARG00000010773	ENSDART00000140890
											ENSDARG00000010773	ENSDART00000139219
											ENSDARG00000010773	ENSDART00000144735
											ENSDARG00000010773	ENSDART00000049716
											ENSDARG00000052025	ENSDART00000073755
											ENSDARG00000052025	ENSDART00000122242
											ENSDARG00000058551	ENSDART00000081431
											ENSDARG00000058551	ENSDART00000164227
											ENSDARG00000009823	ENSDART00000013148
											ENSDARG00000095896	ENSDART00000149949
											ENSDARG00000095896	ENSDART00000149202
											ENSDARG00000067829	ENSDART00000097710
											ENSDARG00000053205	ENSDART00000112567
											ENSDARG00000053205	ENSDART00000170521
											ENSDARG00000103994	ENSDART00000166085
											ENSDARG00000034313	ENSDART00000153853
											ENSDARG00000034313	ENSDART00000102096
											ENSDARG00000034313	ENSDART00000129380
											ENSDARG00000013379	ENSDART00000155231
											ENSDARG00000013379	ENSDART00000153474
											ENSDARG00000013379	ENSDART00000155375
											ENSDARG00000013379	ENSDART00000155729
											ENSDARG00000013379	ENSDART00000156797
											ENSDARG00000013379	ENSDART00000154483
											ENSDARG00000013379	ENSDART00000153639
											ENSDARG00000013379	ENSDART00000155500
											ENSDARG00000011122	ENSDART00000015214
											ENSDARG00000003818	ENSDART00000022179
											ENSDARG00000055158	ENSDART00000077476
											ENSDARG00000055158	ENSDART00000172016
											ENSDARG00000055158	ENSDART00000167292
											ENSDARG00000041952	ENSDART00000114931
											ENSDARG00000041952	ENSDART00000165167
											ENSDARG00000061830	ENSDART00000140263
											ENSDARG00000061830	ENSDART00000088653
											ENSDARG00000040620	ENSDART00000059476
											ENSDARG00000040620	ENSDART00000144671
											ENSDARG00000006621	ENSDART00000160524
											ENSDARG00000006621	ENSDART00000102335
											ENSDARG00000006621	ENSDART00000166788
											ENSDARG00000101947	ENSDART00000168540
											ENSDARG00000101947	ENSDART00000171482
											ENSDARG00000101947	ENSDART00000162920
											ENSDARG00000015901	ENSDART00000038648
											ENSDARG00000015901	ENSDART00000135075
											ENSDARG00000015901	ENSDART00000141722
											ENSDARG00000015901	ENSDART00000149789
											ENSDARG00000071437	ENSDART00000137111
											ENSDARG00000071437	ENSDART00000105607
											ENSDARG00000071437	ENSDART00000137873
											ENSDARG00000015891	ENSDART00000004122
											ENSDARG00000015891	ENSDART00000169949
											ENSDARG00000103479	ENSDART00000168912
											ENSDARG00000103479	ENSDART00000161714
											ENSDARG00000103479	ENSDART00000171014
											ENSDARG00000063416	ENSDART00000092508
											ENSDARG00000063416	ENSDART00000133369
											ENSDARG00000063416	ENSDART00000138059
											ENSDARG00000063416	ENSDART00000141156
											ENSDARG00000063416	ENSDART00000156787
											ENSDARG00000097572	ENSDART00000092493
											ENSDARG00000074781	ENSDART00000154732
											ENSDARG00000101081	ENSDART00000157700
											ENSDARG00000101081	ENSDART00000162518
											ENSDARG00000101081	ENSDART00000161729
											ENSDARG00000086034	ENSDART00000151279
											ENSDARG00000086034	ENSDART00000151166
											ENSDARG00000086034	ENSDART00000125236
											ENSDARG00000086034	ENSDART00000084454
											ENSDARG00000063390	ENSDART00000170952
											ENSDARG00000063390	ENSDART00000144571
											ENSDARG00000097478	ENSDART00000123588
											ENSDARG00000097478	ENSDART00000170462
											ENSDARG00000097478	ENSDART00000169708
											ENSDARG00000097478	ENSDART00000164943
											ENSDARG00000002026	ENSDART00000131553
											ENSDARG00000002026	ENSDART00000139958
											ENSDARG00000002026	ENSDART00000136913
											ENSDARG00000002026	ENSDART00000018737
											ENSDARG00000043105	ENSDART00000063287
											ENSDARG00000099593	ENSDART00000160803
											ENSDARG00000099593	ENSDART00000166867
											ENSDARG00000101458	ENSDART00000157802
											ENSDARG00000101458	ENSDART00000164452
											ENSDARG00000101458	ENSDART00000159614
											ENSDARG00000068587	ENSDART00000099247
											ENSDARG00000068587	ENSDART00000099248
											ENSDARG00000068587	ENSDART00000134495
											ENSDARG00000068587	ENSDART00000165590
											ENSDARG00000006092	ENSDART00000005927
											ENSDARG00000006092	ENSDART00000168069
											ENSDARG00000075632	ENSDART00000133519
											ENSDARG00000075632	ENSDART00000137383
											ENSDARG00000075632	ENSDART00000141728
											ENSDARG00000075632	ENSDART00000109222
											ENSDARG00000052121	ENSDART00000073912
											ENSDARG00000059972	ENSDART00000083999
											ENSDARG00000059972	ENSDART00000143050
											ENSDARG00000059972	ENSDART00000125950
											ENSDARG00000059972	ENSDART00000163648
											ENSDARG00000054003	ENSDART00000172865
											ENSDARG00000054003	ENSDART00000052546
											ENSDARG00000014746	ENSDART00000122037
											ENSDARG00000014746	ENSDART00000150888
											ENSDARG00000014746	ENSDART00000151143
											ENSDARG00000014746	ENSDART00000055534
											ENSDARG00000014746	ENSDART00000151546
											ENSDARG00000014746	ENSDART00000151178
											ENSDARG00000014746	ENSDART00000165936
											ENSDARG00000003109	ENSDART00000020638
											ENSDARG00000003109	ENSDART00000134447
											ENSDARG00000003109	ENSDART00000138963
											ENSDARG00000003109	ENSDART00000144141
											ENSDARG00000077353	ENSDART00000142085
											ENSDARG00000077353	ENSDART00000135130
											ENSDARG00000077353	ENSDART00000111345
											ENSDARG00000099746	ENSDART00000165570
											ENSDARG00000036974	ENSDART00000053702
											ENSDARG00000036171	ENSDART00000148938
											ENSDARG00000036171	ENSDART00000150107
											ENSDARG00000031269	ENSDART00000148147
											ENSDARG00000031269	ENSDART00000044429
											ENSDARG00000087893	ENSDART00000138783
											ENSDARG00000060944	ENSDART00000086405
											ENSDARG00000060944	ENSDART00000098253
											ENSDARG00000058370	ENSDART00000133686
											ENSDARG00000058370	ENSDART00000081234
											ENSDARG00000053058	ENSDART00000075028
											ENSDARG00000053058	ENSDART00000134524
											ENSDARG00000010160	ENSDART00000128613
											ENSDARG00000010160	ENSDART00000018822
											ENSDARG00000010160	ENSDART00000172555
											ENSDARG00000035692	ENSDART00000051763
											ENSDARG00000035692	ENSDART00000137066
											ENSDARG00000035692	ENSDART00000143428
											ENSDARG00000069829	ENSDART00000101943
											ENSDARG00000036252	ENSDART00000052656
											ENSDARG00000070081	ENSDART00000058578
											ENSDARG00000070081	ENSDART00000132140
											ENSDARG00000044601	ENSDART00000081952
											ENSDARG00000044601	ENSDART00000124662
											ENSDARG00000044601	ENSDART00000081966
											ENSDARG00000044601	ENSDART00000125918
											ENSDARG00000044601	ENSDART00000132350
											ENSDARG00000044601	ENSDART00000126142
											ENSDARG00000090035	ENSDART00000157043
											ENSDARG00000090035	ENSDART00000163139
											ENSDARG00000090035	ENSDART00000031265
											ENSDARG00000003680	ENSDART00000147226
											ENSDARG00000003680	ENSDART00000123270
											ENSDARG00000003680	ENSDART00000151521
											ENSDARG00000003680	ENSDART00000151192
											ENSDARG00000003680	ENSDART00000162517
											ENSDARG00000003680	ENSDART00000010294
											ENSDARG00000053459	ENSDART00000075497
											ENSDARG00000057598	ENSDART00000080306
											ENSDARG00000038729	ENSDART00000056561
											ENSDARG00000044485	ENSDART00000065331
											ENSDARG00000077852	ENSDART00000146463
											ENSDARG00000077852	ENSDART00000146415
											ENSDARG00000077852	ENSDART00000132418
											ENSDARG00000039681	ENSDART00000058007
											ENSDARG00000018854	ENSDART00000099234
											ENSDARG00000018854	ENSDART00000152731
											ENSDARG00000018854	ENSDART00000130404
											ENSDARG00000018854	ENSDART00000129218
											ENSDARG00000017740	ENSDART00000021035
											ENSDARG00000017740	ENSDART00000152944
											ENSDARG00000017740	ENSDART00000145481
											ENSDARG00000017740	ENSDART00000131887
											ENSDARG00000060646	ENSDART00000148051
											ENSDARG00000060646	ENSDART00000085701
											ENSDARG00000062244	ENSDART00000137672
											ENSDARG00000016513	ENSDART00000022758
											ENSDARG00000016513	ENSDART00000127259
											ENSDARG00000058522	ENSDART00000035513
											ENSDARG00000089172	ENSDART00000148816
											ENSDARG00000089172	ENSDART00000122795
											ENSDARG00000093125	ENSDART00000140961
											ENSDARG00000093125	ENSDART00000157154
											ENSDARG00000087835	ENSDART00000137552
											ENSDARG00000102424	ENSDART00000164979
											ENSDARG00000102424	ENSDART00000165161
											ENSDARG00000053340	ENSDART00000143908
											ENSDARG00000053340	ENSDART00000122362
											ENSDARG00000040048	ENSDART00000139448
											ENSDARG00000040048	ENSDART00000170030
											ENSDARG00000040048	ENSDART00000058574
											ENSDARG00000063264	ENSDART00000092290
											ENSDARG00000063264	ENSDART00000151674
											ENSDARG00000088276	ENSDART00000143995
											ENSDARG00000024619	ENSDART00000131134
											ENSDARG00000074270	ENSDART00000153175
											ENSDARG00000020952	ENSDART00000079049
											ENSDARG00000059707	ENSDART00000146133
											ENSDARG00000059707	ENSDART00000083296
											ENSDARG00000042249	ENSDART00000147284
											ENSDARG00000042249	ENSDART00000093131
											ENSDARG00000094038	ENSDART00000139389
											ENSDARG00000011673	ENSDART00000133365
											ENSDARG00000103750	ENSDART00000160605
											ENSDARG00000103750	ENSDART00000033332
											ENSDARG00000103750	ENSDART00000167088
											ENSDARG00000103750	ENSDART00000168264
											ENSDARG00000094415	ENSDART00000140933
											ENSDARG00000094415	ENSDART00000171973
											ENSDARG00000078151	ENSDART00000134340
											ENSDARG00000078151	ENSDART00000114472
											ENSDARG00000087224	ENSDART00000127506
											ENSDARG00000087224	ENSDART00000165912
											ENSDARG00000062750	ENSDART00000148312
											ENSDARG00000093998	ENSDART00000136985
											ENSDARG00000058416	ENSDART00000152007
											ENSDARG00000058416	ENSDART00000081296
											ENSDARG00000078070	ENSDART00000136645
											ENSDARG00000078070	ENSDART00000109269
											ENSDARG00000071029	ENSDART00000143120
											ENSDARG00000071029	ENSDART00000138635
											ENSDARG00000071029	ENSDART00000162292
											ENSDARG00000071029	ENSDART00000080625
											ENSDARG00000092077	ENSDART00000139449
											ENSDARG00000092166	ENSDART00000145275
											ENSDARG00000092166	ENSDART00000139286
											ENSDARG00000092166	ENSDART00000140373
											ENSDARG00000092166	ENSDART00000146895
											ENSDARG00000092166	ENSDART00000139952
											ENSDARG00000092166	ENSDART00000133946
											ENSDARG00000092166	ENSDART00000137441
											ENSDARG00000080000	ENSDART00000131602
											ENSDARG00000074117	ENSDART00000109224
											ENSDARG00000020718	ENSDART00000149425
											ENSDARG00000020718	ENSDART00000056278
											ENSDARG00000074894	ENSDART00000133517
											ENSDARG00000075723	ENSDART00000134498
											ENSDARG00000001906	ENSDART00000132853
											ENSDARG00000001906	ENSDART00000025860
											ENSDARG00000038979	ENSDART00000099581
											ENSDARG00000056572	ENSDART00000079092
											ENSDARG00000058672	ENSDART00000132180
											ENSDARG00000058672	ENSDART00000151391
											ENSDARG00000058672	ENSDART00000136704
											ENSDARG00000058672	ENSDART00000146691
											ENSDARG00000058672	ENSDART00000081584
											ENSDARG00000075958	ENSDART00000146987
											ENSDARG00000067718	ENSDART00000147767
											ENSDARG00000070414	ENSDART00000132292
											ENSDARG00000070414	ENSDART00000056913
											ENSDARG00000086055	ENSDART00000123315
											ENSDARG00000103676	ENSDART00000163830
											ENSDARG00000103676	ENSDART00000163617
											ENSDARG00000056917	ENSDART00000138466
											ENSDARG00000056917	ENSDART00000143166
											ENSDARG00000056917	ENSDART00000115313
											ENSDARG00000056917	ENSDART00000142231
											ENSDARG00000056917	ENSDART00000135346
											ENSDARG00000056917	ENSDART00000140753
											ENSDARG00000056917	ENSDART00000141281
											ENSDARG00000056917	ENSDART00000137660
											ENSDARG00000056917	ENSDART00000141116
											ENSDARG00000056917	ENSDART00000111653
											ENSDARG00000042151	ENSDART00000100667
											ENSDARG00000014916	ENSDART00000011822
											ENSDARG00000010641	ENSDART00000039969
											ENSDARG00000010641	ENSDART00000138559
											ENSDARG00000010641	ENSDART00000132033
											ENSDARG00000010641	ENSDART00000170453
											ENSDARG00000026835	ENSDART00000032309
											ENSDARG00000026835	ENSDART00000131576
											ENSDARG00000059805	ENSDART00000083532
											ENSDARG00000093531	ENSDART00000139156
											ENSDARG00000077180	ENSDART00000111362
											ENSDARG00000077180	ENSDART00000150193
											ENSDARG00000077180	ENSDART00000148825
											ENSDARG00000077180	ENSDART00000161758
											ENSDARG00000040257	ENSDART00000164409
											ENSDARG00000040257	ENSDART00000165451
											ENSDARG00000040257	ENSDART00000166509
											ENSDARG00000040257	ENSDART00000058892
											ENSDARG00000070447	ENSDART00000103397
											ENSDARG00000070447	ENSDART00000160219
											ENSDARG00000070214	ENSDART00000102870
											ENSDARG00000039647	ENSDART00000017551
											ENSDARG00000039647	ENSDART00000172975
											ENSDARG00000102265	ENSDART00000169572
											ENSDARG00000102265	ENSDART00000166095
											ENSDARG00000102265	ENSDART00000161667
											ENSDARG00000102265	ENSDART00000165175
											ENSDARG00000055754	ENSDART00000078148
											ENSDARG00000009806	ENSDART00000003435
											ENSDARG00000016086	ENSDART00000004923
											ENSDARG00000024651	ENSDART00000128530
											ENSDARG00000024651	ENSDART00000102584
											ENSDARG00000024651	ENSDART00000148818
											ENSDARG00000024651	ENSDART00000149146
											ENSDARG00000011125	ENSDART00000011663
											ENSDARG00000000837	ENSDART00000142672
											ENSDARG00000000837	ENSDART00000104476
											ENSDARG00000000837	ENSDART00000098593
											ENSDARG00000017386	ENSDART00000135618
											ENSDARG00000017386	ENSDART00000006961
											ENSDARG00000043848	ENSDART00000064376
											ENSDARG00000043848	ENSDART00000135058
											ENSDARG00000070929	ENSDART00000104532
											ENSDARG00000070913	ENSDART00000104493
											ENSDARG00000015536	ENSDART00000150068
											ENSDARG00000015536	ENSDART00000150225
											ENSDARG00000015536	ENSDART00000149843
											ENSDARG00000015536	ENSDART00000100998
											ENSDARG00000021115	ENSDART00000134794
											ENSDARG00000021115	ENSDART00000140867
											ENSDARG00000021115	ENSDART00000137923
											ENSDARG00000041449	ENSDART00000060764
											ENSDARG00000008372	ENSDART00000045292
											ENSDARG00000008372	ENSDART00000123179
											ENSDARG00000008372	ENSDART00000165625
											ENSDARG00000068732	ENSDART00000099528
											ENSDARG00000043587	ENSDART00000064007
											ENSDARG00000043587	ENSDART00000123527
											ENSDARG00000043587	ENSDART00000140655
											ENSDARG00000067607	ENSDART00000092665
											ENSDARG00000029818	ENSDART00000148384
											ENSDARG00000029818	ENSDART00000043312
											ENSDARG00000029818	ENSDART00000149400
											ENSDARG00000029818	ENSDART00000149607
											ENSDARG00000079160	ENSDART00000110291
											ENSDARG00000054501	ENSDART00000043502
											ENSDARG00000054501	ENSDART00000168356
											ENSDARG00000054501	ENSDART00000076693
											ENSDARG00000054501	ENSDART00000073631
											ENSDARG00000043932	ENSDART00000064509
											ENSDARG00000043932	ENSDART00000136830
											ENSDARG00000102741	ENSDART00000157771
											ENSDARG00000102741	ENSDART00000166758
											ENSDARG00000055075	ENSDART00000066331
											ENSDARG00000055075	ENSDART00000152997
											ENSDARG00000055075	ENSDART00000152921
											ENSDARG00000055075	ENSDART00000152869
											ENSDARG00000055075	ENSDART00000152852
											ENSDARG00000055075	ENSDART00000152864
											ENSDARG00000055075	ENSDART00000153195
											ENSDARG00000035944	ENSDART00000134645
											ENSDARG00000035944	ENSDART00000052169
											ENSDARG00000028321	ENSDART00000030133
											ENSDARG00000031562	ENSDART00000090939
											ENSDARG00000031562	ENSDART00000130670
											ENSDARG00000019572	ENSDART00000128588
											ENSDARG00000019572	ENSDART00000166065
											ENSDARG00000019572	ENSDART00000133084
											ENSDARG00000019572	ENSDART00000139397
											ENSDARG00000056550	ENSDART00000079064
											ENSDARG00000079766	ENSDART00000150156
											ENSDARG00000059900	ENSDART00000143909
											ENSDARG00000002682	ENSDART00000138166
											ENSDARG00000002682	ENSDART00000135770
											ENSDARG00000002682	ENSDART00000006910
											ENSDARG00000002682	ENSDART00000141015
											ENSDARG00000004712	ENSDART00000006612
											ENSDARG00000102365	ENSDART00000171041
											ENSDARG00000102365	ENSDART00000166031
											ENSDARG00000004714	ENSDART00000009938
											ENSDARG00000004714	ENSDART00000131282
											ENSDARG00000004714	ENSDART00000138263
											ENSDARG00000004714	ENSDART00000140338
											ENSDARG00000004714	ENSDART00000136745
											ENSDARG00000004714	ENSDART00000161387
											ENSDARG00000004714	ENSDART00000165649
											ENSDARG00000004714	ENSDART00000073766
											ENSDARG00000027316	ENSDART00000034441
											ENSDARG00000027316	ENSDART00000161394
											ENSDARG00000053474	ENSDART00000142329
											ENSDARG00000053474	ENSDART00000009794
											ENSDARG00000053474	ENSDART00000136617
											ENSDARG00000078186	ENSDART00000108995
											ENSDARG00000078186	ENSDART00000155376
											ENSDARG00000078186	ENSDART00000123544
											ENSDARG00000098903	ENSDART00000171325
											ENSDARG00000098903	ENSDART00000161618
											ENSDARG00000041502	ENSDART00000060839
											ENSDARG00000017494	ENSDART00000121885
											ENSDARG00000052654	ENSDART00000153187
											ENSDARG00000078430	ENSDART00000143978
											ENSDARG00000078430	ENSDART00000131640
											ENSDARG00000078430	ENSDART00000138262
											ENSDARG00000078430	ENSDART00000110751
											ENSDARG00000044490	ENSDART00000124218
											ENSDARG00000057042	ENSDART00000079638
											ENSDARG00000057042	ENSDART00000157705
											ENSDARG00000057042	ENSDART00000113099
											ENSDARG00000088356	ENSDART00000130610
											ENSDARG00000024920	ENSDART00000031976
											ENSDARG00000012790	ENSDART00000027605
											ENSDARG00000012790	ENSDART00000083879
											ENSDARG00000069589	ENSDART00000078887
											ENSDARG00000069589	ENSDART00000101402
											ENSDARG00000014682	ENSDART00000020995
											ENSDARG00000068141	ENSDART00000098355
											ENSDARG00000009031	ENSDART00000017384
											ENSDARG00000009031	ENSDART00000008374
											ENSDARG00000009031	ENSDART00000138089
											ENSDARG00000009031	ENSDART00000097792
											ENSDARG00000099609	ENSDART00000166230
											ENSDARG00000011926	ENSDART00000031658
											ENSDARG00000011926	ENSDART00000139145
											ENSDARG00000011926	ENSDART00000142644
											ENSDARG00000011926	ENSDART00000131607
											ENSDARG00000003963	ENSDART00000016024
											ENSDARG00000041779	ENSDART00000143680
											ENSDARG00000041779	ENSDART00000109681
											ENSDARG00000041779	ENSDART00000101041
											ENSDARG00000041779	ENSDART00000153203
											ENSDARG00000041779	ENSDART00000121818
											ENSDARG00000093901	ENSDART00000140654
											ENSDARG00000068179	ENSDART00000098424
											ENSDARG00000069420	ENSDART00000127581
											ENSDARG00000076296	ENSDART00000142275
											ENSDARG00000076296	ENSDART00000132840
											ENSDARG00000104082	ENSDART00000163920
											ENSDARG00000104082	ENSDART00000163504
											ENSDARG00000100623	ENSDART00000164740
											ENSDARG00000100623	ENSDART00000172062
											ENSDARG00000100623	ENSDART00000160586
											ENSDARG00000075666	ENSDART00000054115
											ENSDARG00000025299	ENSDART00000146692
											ENSDARG00000025299	ENSDART00000040500
											ENSDARG00000007744	ENSDART00000135409
											ENSDARG00000007744	ENSDART00000052645
											ENSDARG00000007744	ENSDART00000149256
											ENSDARG00000007744	ENSDART00000162240
											ENSDARG00000086075	ENSDART00000146125
											ENSDARG00000086075	ENSDART00000105698
											ENSDARG00000086075	ENSDART00000145716
											ENSDARG00000086075	ENSDART00000127228
											ENSDARG00000011693	ENSDART00000024768
											ENSDARG00000002344	ENSDART00000041279
											ENSDARG00000002344	ENSDART00000147341
											ENSDARG00000098591	ENSDART00000168241
											ENSDARG00000034670	ENSDART00000157100
											ENSDARG00000034670	ENSDART00000049375
											ENSDARG00000023151	ENSDART00000038807
											ENSDARG00000023151	ENSDART00000133737
											ENSDARG00000023151	ENSDART00000146235
											ENSDARG00000023151	ENSDART00000143299
											ENSDARG00000023151	ENSDART00000159220
											ENSDARG00000054746	ENSDART00000123886
											ENSDARG00000007024	ENSDART00000146940
											ENSDARG00000007024	ENSDART00000024046
											ENSDARG00000007024	ENSDART00000133574
											ENSDARG00000012314	ENSDART00000150159
											ENSDARG00000012314	ENSDART00000115250
											ENSDARG00000012314	ENSDART00000167778
											ENSDARG00000012314	ENSDART00000166108
											ENSDARG00000071197	ENSDART00000105098
											ENSDARG00000022187	ENSDART00000143571
											ENSDARG00000022187	ENSDART00000123199
											ENSDARG00000022187	ENSDART00000100391
											ENSDARG00000023815	ENSDART00000134056
											ENSDARG00000023815	ENSDART00000028161
											ENSDARG00000023815	ENSDART00000129395
											ENSDARG00000021150	ENSDART00000097731
											ENSDARG00000070161	ENSDART00000137516
											ENSDARG00000070161	ENSDART00000134082
											ENSDARG00000070161	ENSDART00000102734
											ENSDARG00000021916	ENSDART00000031490
											ENSDARG00000021916	ENSDART00000167094
											ENSDARG00000058702	ENSDART00000081620
											ENSDARG00000070721	ENSDART00000150885
											ENSDARG00000070721	ENSDART00000151750
											ENSDARG00000070721	ENSDART00000104116
											ENSDARG00000099761	ENSDART00000167949
											ENSDARG00000018006	ENSDART00000152111
											ENSDARG00000018006	ENSDART00000045991
											ENSDARG00000074611	ENSDART00000142407
											ENSDARG00000074611	ENSDART00000134598
											ENSDARG00000074611	ENSDART00000111491
											ENSDARG00000014796	ENSDART00000099880
											ENSDARG00000071208	ENSDART00000105133
											ENSDARG00000104973	ENSDART00000164739
											ENSDARG00000104973	ENSDART00000172249
											ENSDARG00000098211	ENSDART00000163689
											ENSDARG00000098211	ENSDART00000162191
											ENSDARG00000007614	ENSDART00000150173
											ENSDARG00000007614	ENSDART00000150178
											ENSDARG00000035622	ENSDART00000124002
											ENSDARG00000035622	ENSDART00000124467
											ENSDARG00000035622	ENSDART00000139390
											ENSDARG00000035622	ENSDART00000051649
											ENSDARG00000026500	ENSDART00000130825
											ENSDARG00000099298	ENSDART00000167922
											ENSDARG00000099298	ENSDART00000166564
											ENSDARG00000099298	ENSDART00000162090
											ENSDARG00000099298	ENSDART00000172534
											ENSDARG00000099298	ENSDART00000164924
											ENSDARG00000101900	ENSDART00000163071
											ENSDARG00000101900	ENSDART00000162720
											ENSDARG00000101900	ENSDART00000163271
											ENSDARG00000101900	ENSDART00000170617
											ENSDARG00000061248	ENSDART00000087118
											ENSDARG00000035913	ENSDART00000052126
											ENSDARG00000035913	ENSDART00000137884
											ENSDARG00000035913	ENSDART00000145423
											ENSDARG00000035913	ENSDART00000140603
											ENSDARG00000035913	ENSDART00000139599
											ENSDARG00000035913	ENSDART00000135484
											ENSDARG00000035913	ENSDART00000143394
											ENSDARG00000044615	ENSDART00000065551
											ENSDARG00000044615	ENSDART00000151393
											ENSDARG00000006978	ENSDART00000102823
											ENSDARG00000006978	ENSDART00000156194
											ENSDARG00000045983	ENSDART00000134585
											ENSDARG00000045983	ENSDART00000067600
											ENSDARG00000027915	ENSDART00000035409
											ENSDARG00000027915	ENSDART00000146247
											ENSDARG00000027915	ENSDART00000131971
											ENSDARG00000027915	ENSDART00000169409
											ENSDARG00000090751	ENSDART00000129803
											ENSDARG00000090751	ENSDART00000155294
											ENSDARG00000090751	ENSDART00000156461
											ENSDARG00000062338	ENSDART00000147229
											ENSDARG00000062338	ENSDART00000127834
											ENSDARG00000062338	ENSDART00000144499
											ENSDARG00000062338	ENSDART00000146011
											ENSDARG00000062338	ENSDART00000130059
											ENSDARG00000041572	ENSDART00000060949
											ENSDARG00000040123	ENSDART00000141941
											ENSDARG00000040123	ENSDART00000151936
											ENSDARG00000040123	ENSDART00000104583
											ENSDARG00000040123	ENSDART00000058685
											ENSDARG00000027887	ENSDART00000042588
											ENSDARG00000027887	ENSDART00000074728
											ENSDARG00000027887	ENSDART00000132458
											ENSDARG00000027887	ENSDART00000074738
											ENSDARG00000027887	ENSDART00000141024
											ENSDARG00000027887	ENSDART00000140473
											ENSDARG00000099870	ENSDART00000160708
											ENSDARG00000099870	ENSDART00000169111
											ENSDARG00000099870	ENSDART00000163817
											ENSDARG00000099870	ENSDART00000158133
											ENSDARG00000099870	ENSDART00000168446
											ENSDARG00000104663	ENSDART00000169038
											ENSDARG00000104663	ENSDART00000159292
											ENSDARG00000056490	ENSDART00000137476
											ENSDARG00000056490	ENSDART00000004816
											ENSDARG00000056490	ENSDART00000138822
											ENSDARG00000056490	ENSDART00000170171
											ENSDARG00000056490	ENSDART00000155577
											ENSDARG00000013389	ENSDART00000014454
											ENSDARG00000040628	ENSDART00000059484
											ENSDARG00000019365	ENSDART00000142208
											ENSDARG00000019365	ENSDART00000136114
											ENSDARG00000052497	ENSDART00000074361
											ENSDARG00000021909	ENSDART00000036472
											ENSDARG00000010602	ENSDART00000018047
											ENSDARG00000079760	ENSDART00000114352
											ENSDARG00000053483	ENSDART00000075521
											ENSDARG00000074768	ENSDART00000168153
											ENSDARG00000074768	ENSDART00000106590
											ENSDARG00000074768	ENSDART00000172368
											ENSDARG00000069583	ENSDART00000156368
											ENSDARG00000069583	ENSDART00000161704
											ENSDARG00000069583	ENSDART00000164022
											ENSDARG00000069583	ENSDART00000101394
											ENSDARG00000095051	ENSDART00000147751
											ENSDARG00000052779	ENSDART00000139094
											ENSDARG00000052779	ENSDART00000074682
											ENSDARG00000052779	ENSDART00000111449
											ENSDARG00000070461	ENSDART00000155310
											ENSDARG00000070461	ENSDART00000103434
											ENSDARG00000089382	ENSDART00000126982
											ENSDARG00000098870	ENSDART00000168601
											ENSDARG00000062959	ENSDART00000091584
											ENSDARG00000070416	ENSDART00000124830
											ENSDARG00000070416	ENSDART00000162768
											ENSDARG00000052905	ENSDART00000074848
											ENSDARG00000060092	ENSDART00000084355
											ENSDARG00000076214	ENSDART00000110060
											ENSDARG00000052300	ENSDART00000074129
											ENSDARG00000075924	ENSDART00000166607
											ENSDARG00000075924	ENSDART00000151694
											ENSDARG00000075924	ENSDART00000111024
											ENSDARG00000098923	ENSDART00000158765
											ENSDARG00000076949	ENSDART00000112276
											ENSDARG00000059049	ENSDART00000082050
											ENSDARG00000004577	ENSDART00000026401
											ENSDARG00000033501	ENSDART00000135337
											ENSDARG00000100254	ENSDART00000158570
											ENSDARG00000011076	ENSDART00000147056
											ENSDARG00000011076	ENSDART00000151050
											ENSDARG00000011076	ENSDART00000017535
											ENSDARG00000102060	ENSDART00000159278
											ENSDARG00000102060	ENSDART00000172659
											ENSDARG00000012887	ENSDART00000048104
											ENSDARG00000077013	ENSDART00000110906
											ENSDARG00000095732	ENSDART00000142700
											ENSDARG00000095732	ENSDART00000138105
											ENSDARG00000103648	ENSDART00000167149
											ENSDARG00000103648	ENSDART00000164284
											ENSDARG00000103648	ENSDART00000160089
											ENSDARG00000103648	ENSDART00000170390
											ENSDARG00000087074	ENSDART00000125158
											ENSDARG00000102025	ENSDART00000169283
											ENSDARG00000063190	ENSDART00000092113
											ENSDARG00000091538	ENSDART00000136408
											ENSDARG00000091538	ENSDART00000123574

## Sheet: 10p0.01q_tiles_hypo
	chr	start	end	strand	pvalue	qvalue	meth.diff		GREAT gene list		Biomart conversion
67	1	770401	770700	*	4.41062e-06	0.000782505	-13.5118				Ensembl	Gene
216	1	3002101	3002400	*	1.42186e-08	8.81043e-06	-15.1597		abcg2c		ENSDARG00000058574	ENSDART00000032322
1085	1	23404501	23404800	*	3.85326e-06	0.000703106	-13.15		abhd17c		ENSDARG00000058574	ENSDART00000091806
1482	1	28625701	28626000	*	1.88975e-07	7.44452e-05	-13.7907		ahr1b		ENSDARG00000058574	ENSDART00000141790
2082	1	45202801	45203100	*	8.59947e-05	0.00627659	-12.1893		aldoaa		ENSDARG00000058452	ENSDART00000167273
2095	1	45621001	45621300	*	6.23364e-05	0.00507264	-15.5116		ap1g1		ENSDARG00000058452	ENSDART00000081323
4335	2	26773801	26774100	*	3.97059e-05	0.00363932	-14.7502		aprt		ENSDARG00000058452	ENSDART00000170655
5071	2	46671601	46671900	*	3.79468e-09	2.9701e-06	-13.7827		arhgef39		ENSDARG00000023537	ENSDART00000028787
6726	3	14042101	14042400	*	1.02252e-07	4.64313e-05	-10.0497		atad2b		ENSDARG00000011665	ENSDART00000146867
7254	3	27951601	27951900	*	1.13243e-14	5.18176e-11	-24.5345		atp11a		ENSDARG00000011665	ENSDART00000020741
7626	3	39401401	39401700	*	8.01939e-07	0.000213918	-11.5537		atp11b		ENSDARG00000011665	ENSDART00000137999
7705	3	41252101	41252400	*	0.000161846	0.00974442	-11.2984		barx1		ENSDARG00000102394	ENSDART00000163639
8821	3	61710601	61710900	*	1.05602e-05	0.00148143	-12.4948		bcl7ba		ENSDARG00000102394	ENSDART00000172164
8932	4	820201	820500	*	1.0733e-06	0.000268259	-15.2185		cacnb4b		ENSDARG00000102394	ENSDART00000168550
9026	4	2262001	2262300	*	8.06331e-06	0.00121132	-13.4988		calcr		ENSDARG00000102394	ENSDART00000159975
9530	4	12579601	12579900	*	3.15607e-05	0.00311343	-12.9152		caln2		ENSDARG00000102394	ENSDART00000170714
9721	4	17715001	17715300	*	1.6393e-05	0.00201061	-13.9179		celf4		ENSDARG00000003519	ENSDART00000148514
10493	4	43588501	43588800	*	4.50686e-05	0.00394833	-10.5827		chac1		ENSDARG00000003519	ENSDART00000013796
10861	4	61862401	61862700	*	1.16264e-09	1.08063e-06	-11.7321		chpt1		ENSDARG00000003519	ENSDART00000160314
13502	5	41722801	41723100	*	0.000110311	0.0075687	-10.2702		chrna4		ENSDARG00000003519	ENSDART00000168721
14790	5	69989701	69990000	*	4.38068e-05	0.00387777	-11.9824		cited4a		ENSDARG00000013476	ENSDART00000027756
14932	6	15301	15600	*	1.25776e-09	1.15105e-06	-11.0041		cog7		ENSDARG00000013476	ENSDART00000140503
15154	6	2719801	2720100	*	1.91149e-05	0.00222082	-16.6639		colec11		ENSDARG00000013476	ENSDART00000127150
15364	6	5631601	5631900	*	2.80139e-07	9.79407e-05	-14.7266		cpb1		ENSDARG00000060537	ENSDART00000149000
15426	6	6737101	6737400	*	2.94236e-07	0.000100232	-12.7443		cps1		ENSDARG00000060537	ENSDART00000149775
15524	6	8451901	8452200	*	1.88159e-05	0.00219464	-11.0254		crb2b		ENSDARG00000060537	ENSDART00000148998
15806	6	14106301	14106600	*	1.16191e-05	0.00156933	-14.0284		crhbp		ENSDARG00000060537	ENSDART00000085416
16505	6	26898901	26899200	*	1.06089e-09	1.02079e-06	-25.2678		crispld1a		ENSDARG00000008413	ENSDART00000150029
16972	6	39830101	39830400	*	2.55945e-05	0.00267104	-14.1822		crp2		ENSDARG00000008413	ENSDART00000132948
16975	6	39869401	39869700	*	1.31716e-05	0.00173345	-10.5164		crygm2b		ENSDARG00000008413	ENSDART00000145117
17121	6	43834501	43834800	*	7.70682e-07	0.000209335	-12.8006		cul2		ENSDARG00000008413	ENSDART00000040284
17333	6	50366401	50366700	*	8.83769e-05	0.00640333	-12.7678		cyc1		ENSDARG00000007407	ENSDART00000023889
18721	7	11097901	11098200	*	4.88573e-07	0.000146783	-12.1046		cyp3c1		ENSDARG00000100611	ENSDART00000169064
18769	7	12124501	12124800	*	1.32233e-06	0.000314638	-11.4773		dbx2		ENSDARG00000062174	ENSDART00000089577
19712	7	38205601	38205900	*	6.29756e-05	0.00510371	-13.6842		dharma		ENSDARG00000062174	ENSDART00000149177
20289	7	55299601	55299900	*	7.55834e-05	0.00578611	-13.4831		dll4		ENSDARG00000062174	ENSDART00000122023
20810	7	67840201	67840500	*	8.10283e-07	0.000215178	-11.7647		dph6		ENSDARG00000062174	ENSDART00000089564
21422	8	2157001	2157300	*	3.52992e-07	0.000114119	-14.279		dpysl5b		ENSDARG00000062174	ENSDART00000171643
21470	8	2821501	2821800	*	0.000110931	0.00759355	-10.9153		efna2		ENSDARG00000062174	ENSDART00000162696
21794	8	7733101	7733400	*	3.72887e-07	0.000118617	-15.9533		efnb2a		ENSDARG00000062174	ENSDART00000159646
24049	8	53887201	53887500	*	3.75899e-06	0.000698765	-10.322		egln3		ENSDARG00000028845	ENSDART00000131471
24094	9	119701	120000	*	1.44341e-05	0.00185446	-10.3666		eif3hb		ENSDARG00000069766	ENSDART00000141149
25328	9	22260601	22260900	*	4.89391e-05	0.00420688	-13.9551		eif3hb		ENSDARG00000070045	ENSDART00000131538
25482	9	26655601	26655900	*	1.2148e-05	0.00162389	-14.1423		eif4ebp1		ENSDARG00000070045	ENSDART00000151297
25881	9	39356701	39357000	*	0	0	-23.9318		eif5a		ENSDARG00000070045	ENSDART00000081510
26806	10	102301	102600	*	3.11474e-06	0.000619828	-10.461		elk4		ENSDARG00000070426	ENSDART00000103330
27304	10	7518601	7518900	*	7.18186e-10	7.62885e-07	-13.5998		eml2		ENSDARG00000070426	ENSDART00000153319
27628	10	12838801	12839100	*	8.48496e-05	0.00622356	-11.3221		epor		ENSDARG00000014572	ENSDART00000016658
28092	10	24323101	24323400	*	2.27989e-06	0.000486094	-17.6459		erbb4b		ENSDARG00000035990	ENSDART00000133059
28300	10	30302701	30303000	*	3.56907e-05	0.00339692	-11.2879		fabp10a		ENSDARG00000061372	ENSDART00000087438
28420	10	33270901	33271200	*	2.78635e-06	0.00057551	-10.0773		fam133b		ENSDARG00000013266	ENSDART00000025019
28706	10	39210001	39210300	*	0.000161846	0.00974442	-11.6873		fam154b		ENSDARG00000045442	ENSDART00000121576
29841	11	11691001	11691300	*	3.75208e-05	0.00349286	-11.1175		fam210a		ENSDARG00000045442	ENSDART00000066833
29898	11	12863101	12863400	*	3.59515e-08	1.92666e-05	-13.5931		fbxo11a		ENSDARG00000045442	ENSDART00000169128
30495	11	27369301	27369600	*	4.34694e-05	0.00387095	-15.0303		fgd1		ENSDARG00000020028	ENSDART00000004742
30934	11	38184301	38184600	*	1.40164e-05	0.00181649	-15.762		fgfr2		ENSDARG00000020028	ENSDART00000164407
32550	12	17965501	17965800	*	1.42666e-05	0.0018409	-17.4436		flot2a		ENSDARG00000060081	ENSDART00000084305
33455	12	42744001	42744300	*	7.96878e-05	0.00596529	-10.5958		fmr1		ENSDARG00000060081	ENSDART00000168107
34310	13	4993201	4993500	*	2.94874e-07	0.000100232	-21.28		foxp1b		ENSDARG00000024831	ENSDART00000030579
34344	13	5462101	5462400	*	3.58253e-06	0.000676533	-11.4857		frs2a		ENSDARG00000077275	ENSDART00000138227
36172	13	46257001	46257300	*	1.74913e-11	4.00184e-08	-11.9172		fzd8a		ENSDARG00000077275	ENSDART00000113859
36288	13	47934001	47934300	*	3.63924e-05	0.00342534	-14.6547		gabra3		ENSDARG00000056462	ENSDART00000056381
36552	13	51253501	51253800	*	1.2351e-08	7.98588e-06	-10.6141		galns		ENSDARG00000056462	ENSDART00000078998
36882	14	3531901	3532200	*	4.84627e-06	0.000830784	-13.1639		gbx1		ENSDARG00000056462	ENSDART00000124321
36976	14	4966201	4966500	*	4.54175e-05	0.00396196	-11.8676		gna12a		ENSDARG00000056462	ENSDART00000079003
38040	14	20420701	20421000	*	5.90749e-05	0.00486043	-10.8422		gnptab		ENSDARG00000078876	ENSDART00000101938
38259	14	26707801	26708100	*	5.72995e-05	0.00475381	-13.331		golga4		ENSDARG00000013965	ENSDART00000138432
39658	15	2826301	2826600	*	7.74439e-05	0.00585484	-13.0676		grhl1		ENSDARG00000013965	ENSDART00000140125
40071	15	9675301	9675600	*	1.1346e-07	4.99939e-05	-14.8305		gsg1l		ENSDARG00000038075	ENSDART00000055504
40644	15	21050401	21050700	*	2.90805e-07	9.99921e-05	-15.2289		hccs		ENSDARG00000038075	ENSDART00000151401
40827	15	25731001	25731300	*	2.6188e-07	9.55708e-05	-11.9362		hdlbp		ENSDARG00000038075	ENSDART00000137519
40960	15	28994401	28994700	*	1.15563e-06	0.000283014	-24.2292		hic1		ENSDARG00000038075	ENSDART00000141128
41238	15	35909101	35909400	*	1.17293e-08	7.66726e-06	-11.3212		hyi		ENSDARG00000038075	ENSDART00000145555
41557	15	42464701	42465000	*	0.000162555	0.00976214	-11.7033		ids		ENSDARG00000015575	ENSDART00000018676
41682	15	44121901	44122200	*	4.37767e-08	2.26441e-05	-12.2154		inhbaa		ENSDARG00000015575	ENSDART00000136174
43656	16	30697801	30698100	*	7.66405e-05	0.0058299	-11.5326		inpp5k		ENSDARG00000015575	ENSDART00000128450
43756	16	33246301	33246600	*	5.918e-06	0.000980254	-10.8484		irs1		ENSDARG00000040955	ENSDART00000060018
44514	16	49813201	49813500	*	0.000126747	0.00830604	-16.0431		jupa		ENSDARG00000070425	ENSDART00000103320
44751	16	52556401	52556700	*	5.09995e-10	5.94847e-07	-17.2233		kal1b		ENSDARG00000042839	ENSDART00000126277
45667	17	9550201	9550500	*	5.8809e-07	0.000169819	-13.3687		kcnc2		ENSDARG00000042839	ENSDART00000156774
45832	17	12522601	12522900	*	5.98261e-06	0.000980379	-12.4232		kcnc3b		ENSDARG00000042839	ENSDART00000155981
46523	17	32471101	32471400	*	5.38545e-09	4.05513e-06	-17.6384		klf11b		ENSDARG00000059311	ENSDART00000067455
46556	17	33133501	33133800	*	2.03171e-14	8.63263e-11	-14.8507		lbx2		ENSDARG00000059311	ENSDART00000134323
46673	17	36490501	36490800	*	1.79829e-10	2.54695e-07	-17.1664		lhx2b		ENSDARG00000020164	ENSDART00000026011
47579	17	53019001	53019300	*	2.00922e-05	0.00226462	-12.8214		lig4		ENSDARG00000020164	ENSDART00000144999
48482	18	17876101	17876400	*	8.39947e-06	0.00125539	-13.5826		lim2.1		ENSDARG00000020164	ENSDART00000141584
48725	18	24387001	24387300	*	3.41198e-05	0.00327806	-10.0845		lims2		ENSDARG00000032553	ENSDART00000149640
49668	18	42905101	42905400	*	1.04712e-07	4.71881e-05	-11.4512		lmo1		ENSDARG00000032553	ENSDART00000150063
50159	18	50565301	50565600	*	1.84906e-06	0.000420169	-12.9057		lmo3		ENSDARG00000036116	ENSDART00000162861
51070	19	15919201	15919500	*	3.21787e-06	0.000635934	-16.4061		lpar1		ENSDARG00000036116	ENSDART00000172732
51890	19	33906301	33906600	*	5.76033e-11	9.83937e-08	-24.0761		lrp2bp		ENSDARG00000036116	ENSDART00000158906
52104	19	40038001	40038300	*	2.77666e-06	0.000575507	-12.2342		lsm14ab		ENSDARG00000036116	ENSDART00000052434
52150	19	40766701	40767000	*	6.31198e-06	0.00102033	-12.9157		lysmd4		ENSDARG00000043608	ENSDART00000064032
52448	19	45742201	45742500	*	8.94188e-07	0.000234322	-10.7776		mab21l2		ENSDARG00000043608	ENSDART00000132091
52469	19	46231501	46231800	*	8.57957e-06	0.00126955	-17.172		map2k7		ENSDARG00000017235	ENSDART00000009609
52788	20	1559101	1559400	*	4.57677e-06	0.000798388	-11.1964		marcksl1a		ENSDARG00000017235	ENSDART00000113739
54228	20	28352701	28353000	*	4.32832e-05	0.00386015	-15.8914		mecom		ENSDARG00000017235	ENSDART00000141029
54681	20	43514701	43515000	*	2.48991e-05	0.00261541	-11.1553		meis1		ENSDARG00000017235	ENSDART00000133782
54747	20	45008401	45008700	*	4.36925e-05	0.00387481	-13.3959		mesdc2		ENSDARG00000017235	ENSDART00000135496
55927	21	6537301	6537600	*	8.76374e-05	0.00638083	-13.5685		metrn		ENSDARG00000017235	ENSDART00000140647
55975	21	7248601	7248900	*	4.18981e-05	0.00375916	-13.1792		mfsd4a		ENSDARG00000017235	ENSDART00000125178
56180	21	11996401	11996700	*	2.18191e-05	0.00237714	-12.549		mfsd6a		ENSDARG00000077092	ENSDART00000102850
56201	21	12332101	12332400	*	2.23005e-05	0.00241192	-15.625		musk		ENSDARG00000077092	ENSDART00000172351
56498	21	20980801	20981100	*	8.051e-05	0.00600785	-12.8229		myl10		ENSDARG00000077092	ENSDART00000065613
56693	21	25894801	25895100	*	3.58678e-05	0.00340366	-10.1007		myl6		ENSDARG00000077092	ENSDART00000162476
57730	21	44431801	44432100	*	1.92912e-06	0.000428189	-11.9977		nabp1b		ENSDARG00000008808	ENSDART00000155154
58672	22	13003501	13003800	*	3.8233e-06	0.000701945	-11.0275		nap1l4a		ENSDARG00000008808	ENSDART00000155305
59143	22	23148001	23148300	*	5.43919e-06	0.000919183	-11.4017		ndr1		ENSDARG00000008808	ENSDART00000017268
59686	22	34213501	34213800	*	1.15232e-05	0.0015672	-13.011		nek7		ENSDARG00000090834	ENSDART00000143904
59814	22	35937601	35937900	*	6.40679e-07	0.000182102	-20.71		nfil3-6		ENSDARG00000090834	ENSDART00000161710
59908	22	37152601	37152900	*	7.95625e-05	0.00596529	-12.5296		nicn1		ENSDARG00000089536	ENSDART00000163635
60073	22	38919901	38920200	*	3.27589e-05	0.00318411	-14.3105		nr1d2a		ENSDARG00000089536	ENSDART00000126766
61550	23	28765501	28765800	*	3.34177e-14	1.32524e-10	-12.6453		nr2f2		ENSDARG00000038439	ENSDART00000056095
62728	24	2261701	2262000	*	6.7057e-05	0.00533276	-11.5821		nrg1		ENSDARG00000038439	ENSDART00000149340
62763	24	2980201	2980500	*	1.00379e-11	2.48794e-08	-11.9386		ntm		ENSDARG00000013863	ENSDART00000135648
62843	24	4651201	4651500	*	5.64583e-07	0.00016463	-22.7854		pdcl		ENSDARG00000013863	ENSDART00000089547
63340	24	14682301	14682600	*	2.54341e-07	9.40716e-05	-11.9287		pdgfrb		ENSDARG00000013863	ENSDART00000140857
63632	24	22069201	22069500	*	4.61073e-07	0.000139934	-23.6806		pfkmb		ENSDARG00000013863	ENSDART00000136716
63797	24	26408401	26408700	*	2.89561e-06	0.000593953	-10.5543		phf2		ENSDARG00000013863	ENSDART00000147391
63974	24	31010701	31011000	*	7.6239e-13	2.66771e-09	-19.7296		phlda2		ENSDARG00000040186	ENSDART00000058785
64156	24	34278601	34278900	*	0	0	-13.0502		phlpp2		ENSDARG00000102294	ENSDART00000169473
64315	24	37084501	37084800	*	5.04746e-05	0.00431313	-11.555		pi15a		ENSDARG00000102294	ENSDART00000172086
64386	24	38114701	38115000	*	8.57617e-11	1.3788e-07	-14.2721		plat		ENSDARG00000102294	ENSDART00000159688
64686	25	343501	343800	*	3.30854e-06	0.000649536	-11.3818		pnpla6		ENSDARG00000102294	ENSDART00000171765
65957	25	23454901	23455200	*	4.48568e-05	0.00394139	-17.8419		pou3f1		ENSDARG00000061631	ENSDART00000153436
									pou3f3b		ENSDARG00000061631	ENSDART00000153385
									ppp5c		ENSDARG00000061631	ENSDART00000152837
									prkag1		ENSDARG00000100402	ENSDART00000166712
									prox1a		ENSDARG00000100402	ENSDART00000170184
									ptbp2a		ENSDARG00000103293	ENSDART00000169051
									ptk2.1		ENSDARG00000058115	ENSDART00000098269
									ptprc		ENSDARG00000058115	ENSDART00000150061
									ptprfa		ENSDARG00000058115	ENSDART00000149125
									ptprk		ENSDARG00000058115	ENSDART00000149602
									pvrl1b		ENSDARG00000058115	ENSDART00000148671
									rabggtb		ENSDARG00000058115	ENSDART00000080916
									raly		ENSDARG00000058115	ENSDART00000167402
									rbfox1		ENSDARG00000058115	ENSDART00000080914
									rgs3a		ENSDARG00000004830	ENSDART00000003947
									ripply3		ENSDARG00000004830	ENSDART00000148852
									rnf123		ENSDARG00000004830	ENSDART00000149413
									ropn1l		ENSDARG00000004830	ENSDART00000161586
									rps3a		ENSDARG00000004830	ENSDART00000165876
									rragca		ENSDARG00000037433	ENSDART00000123434
									rras2		ENSDARG00000037433	ENSDART00000054476
									rtn4a		ENSDARG00000037433	ENSDART00000054473
									runx1t1		ENSDARG00000014181	ENSDART00000064938
									s100z		ENSDARG00000014181	ENSDART00000149301
									scaf4b		ENSDARG00000014181	ENSDART00000150128
									senp5		ENSDARG00000014181	ENSDART00000148909
									si:ch1073-55a19.2		ENSDARG00000014181	ENSDART00000149972
									si:ch211-138g9.3		ENSDARG00000014181	ENSDART00000148646
									si:ch211-165a18.1		ENSDARG00000014181	ENSDART00000150001
									si:ch211-190p8.2		ENSDARG00000014181	ENSDART00000160849
									si:ch211-206a7.2		ENSDARG00000014181	ENSDART00000128174
									si:ch211-207c6.4		ENSDARG00000045873	ENSDART00000067423
									si:ch211-213e17.1		ENSDARG00000045873	ENSDART00000168370
									si:ch211-216l23.1		ENSDARG00000045444	ENSDART00000066835
									si:ch211-226f6.1		ENSDARG00000090883	ENSDART00000142810
									si:ch211-234b19.1		ENSDARG00000051853	ENSDART00000149478
									si:dkey-11m19.5		ENSDARG00000051853	ENSDART00000098468
									si:dkey-126h10.1		ENSDARG00000051853	ENSDART00000165255
									si:dkey-14a7.2		ENSDARG00000071418	ENSDART00000105572
									si:dkey-14a7.4		ENSDARG00000025826	ENSDART00000050332
									si:dkey-178e17.1		ENSDARG00000030153	ENSDART00000132309
									si:dkey-1h24.2		ENSDARG00000030153	ENSDART00000040445
									si:dkey-228b2.5		ENSDARG00000030153	ENSDART00000101154
									si:dkey-29p23.3		ENSDARG00000030153	ENSDART00000121714
									si:dkey-7e14.3		ENSDARG00000075331	ENSDART00000109469
									si:dkeyp-66g8.1		ENSDARG00000061391	ENSDART00000148378
									slc10a2		ENSDARG00000061391	ENSDART00000148796
									slc37a4b		ENSDARG00000061391	ENSDART00000149102
									smc1a		ENSDARG00000061391	ENSDART00000149885
									snx9a		ENSDARG00000061391	ENSDART00000148455
									sobpb		ENSDARG00000061391	ENSDART00000149715
									sox14		ENSDARG00000037390	ENSDART00000054408
									sox2		ENSDARG00000055493	ENSDART00000077853
									spred2b		ENSDARG00000055493	ENSDART00000148190
									spry4		ENSDARG00000030166	ENSDART00000155109
									srebf1		ENSDARG00000030166	ENSDART00000044089
									stmn4l		ENSDARG00000030166	ENSDART00000158333
									tbcela		ENSDARG00000071699	ENSDART00000106205
									tfe3a		ENSDARG00000071699	ENSDART00000132499
									tgfb1a		ENSDARG00000012671	ENSDART00000004241
									tlr9		ENSDARG00000054087	ENSDART00000076229
									tmem136a		ENSDARG00000070787	ENSDART00000003891
									tnikb		ENSDARG00000070787	ENSDART00000146512
									tpgs2		ENSDARG00000070787	ENSDART00000081018
									trib2		ENSDARG00000057468	ENSDART00000149296
									triqk		ENSDARG00000057468	ENSDART00000150039
									trps1		ENSDARG00000057468	ENSDART00000148900
									trrap		ENSDARG00000057468	ENSDART00000149330
									tsc22d3		ENSDARG00000057468	ENSDART00000110178
									tsr1		ENSDARG00000057468	ENSDART00000103356
									ttc3		ENSDARG00000057468	ENSDART00000163753
									ttc36		ENSDARG00000057468	ENSDART00000157865
									ube2e2		ENSDARG00000013794	ENSDART00000149822
									ubl7		ENSDARG00000013794	ENSDART00000145487
									usp40		ENSDARG00000025131	ENSDART00000031508
									valopa		ENSDARG00000031222	ENSDART00000148020
									wnt5a		ENSDARG00000031222	ENSDART00000136250
									wrn		ENSDARG00000031222	ENSDART00000157599
									wu:fb68b01		ENSDARG00000060620	ENSDART00000085648
									wu:fb99g09		ENSDARG00000068974	ENSDART00000147441
									xrcc5		ENSDARG00000068974	ENSDART00000078800
									zak		ENSDARG00000014976	ENSDART00000147882
									zc2hc1a		ENSDARG00000014976	ENSDART00000006099
									zgc:100927		ENSDARG00000014976	ENSDART00000159770
									zgc:110204		ENSDARG00000034504	ENSDART00000139655
									zgc:110289		ENSDARG00000034504	ENSDART00000158921
									zgc:110333		ENSDARG00000034504	ENSDART00000044208
									zgc:110712		ENSDARG00000008720	ENSDART00000133767
									zgc:112998		ENSDARG00000008720	ENSDART00000003583
									zgc:113054		ENSDARG00000008720	ENSDART00000134362
									zgc:113295		ENSDARG00000008720	ENSDART00000112860
									zgc:123060		ENSDARG00000008720	ENSDART00000166147
									zgc:153218		ENSDARG00000099840	ENSDART00000158919
									zgc:154061		ENSDARG00000099840	ENSDART00000172625
									zgc:158464		ENSDARG00000040478	ENSDART00000170167
									zgc:158785		ENSDARG00000040478	ENSDART00000059243
									zgc:158824		ENSDARG00000100553	ENSDART00000160279
									zgc:162298		ENSDARG00000100553	ENSDART00000163687
									zgc:165423		ENSDARG00000100553	ENSDART00000157434
									zgc:165481		ENSDARG00000068702	ENSDART00000099463
									zgc:165514		ENSDARG00000015266	ENSDART00000014608
									zgc:171550		ENSDARG00000008279	ENSDART00000148086
									zgc:171558		ENSDARG00000008279	ENSDART00000048191
									zgc:174642		ENSDARG00000039034	ENSDART00000056987
									zgc:85789		ENSDARG00000060808	ENSDART00000086051
									zgc:92022		ENSDARG00000063030	ENSDART00000172796
									zgc:92030		ENSDARG00000063030	ENSDART00000173328
									znf423		ENSDARG00000063030	ENSDART00000102515
									zranb1b		ENSDARG00000063030	ENSDART00000163949
											ENSDARG00000030367	ENSDART00000041805
											ENSDARG00000023768	ENSDART00000029157
											ENSDARG00000032318	ENSDART00000063029
											ENSDARG00000032318	ENSDART00000157820
											ENSDARG00000098764	ENSDART00000164568
											ENSDARG00000098764	ENSDART00000166327
											ENSDARG00000098764	ENSDART00000160265
											ENSDARG00000098764	ENSDART00000163740
											ENSDARG00000098764	ENSDART00000164299
											ENSDARG00000062592	ENSDART00000159666
											ENSDARG00000062592	ENSDART00000050205
											ENSDARG00000008494	ENSDART00000135631
											ENSDARG00000008494	ENSDART00000077662
											ENSDARG00000008494	ENSDART00000137333
											ENSDARG00000008494	ENSDART00000138100
											ENSDARG00000008494	ENSDART00000141611
											ENSDARG00000008494	ENSDART00000130613
											ENSDARG00000043685	ENSDART00000064149
											ENSDARG00000070560	ENSDART00000103704
											ENSDARG00000070560	ENSDART00000149107
											ENSDARG00000057096	ENSDART00000079692
											ENSDARG00000056966	ENSDART00000079536
											ENSDARG00000056966	ENSDART00000165554
											ENSDARG00000087188	ENSDART00000127604
											ENSDARG00000069677	ENSDART00000101580
											ENSDARG00000003820	ENSDART00000148588
											ENSDARG00000003820	ENSDART00000128167
											ENSDARG00000003820	ENSDART00000153675
											ENSDARG00000003820	ENSDART00000099040
											ENSDARG00000040926	ENSDART00000130163
											ENSDARG00000040926	ENSDART00000133361
											ENSDARG00000040926	ENSDART00000134910
											ENSDARG00000040926	ENSDART00000059976
											ENSDARG00000104314	ENSDART00000167706
											ENSDARG00000104314	ENSDART00000162613
											ENSDARG00000104314	ENSDART00000163702
											ENSDARG00000104314	ENSDART00000167963
											ENSDARG00000104314	ENSDART00000162021
											ENSDARG00000104314	ENSDART00000167054
											ENSDARG00000104314	ENSDART00000168885
											ENSDARG00000018065	ENSDART00000011317
											ENSDARG00000018065	ENSDART00000099964
											ENSDARG00000018065	ENSDART00000136398
											ENSDARG00000018065	ENSDART00000113912
											ENSDARG00000009480	ENSDART00000153959
											ENSDARG00000009480	ENSDART00000024096
											ENSDARG00000060797	ENSDART00000085277
											ENSDARG00000018691	ENSDART00000045942
											ENSDARG00000018691	ENSDART00000125352
											ENSDARG00000042874	ENSDART00000062930
											ENSDARG00000090255	ENSDART00000122935
											ENSDARG00000045378	ENSDART00000141620
											ENSDARG00000062707	ENSDART00000147275
											ENSDARG00000010773	ENSDART00000140890
											ENSDARG00000010773	ENSDART00000139219
											ENSDARG00000010773	ENSDART00000144735
											ENSDARG00000010773	ENSDART00000049716
											ENSDARG00000009823	ENSDART00000013148
											ENSDARG00000095896	ENSDART00000149949
											ENSDARG00000095896	ENSDART00000149202
											ENSDARG00000034313	ENSDART00000153853
											ENSDARG00000034313	ENSDART00000102096
											ENSDARG00000034313	ENSDART00000129380
											ENSDARG00000003818	ENSDART00000022179
											ENSDARG00000055158	ENSDART00000077476
											ENSDARG00000055158	ENSDART00000172016
											ENSDARG00000055158	ENSDART00000167292
											ENSDARG00000101947	ENSDART00000168540
											ENSDARG00000101947	ENSDART00000171482
											ENSDARG00000101947	ENSDART00000162920
											ENSDARG00000071437	ENSDART00000137111
											ENSDARG00000071437	ENSDART00000105607
											ENSDARG00000071437	ENSDART00000137873
											ENSDARG00000103479	ENSDART00000168912
											ENSDARG00000103479	ENSDART00000161714
											ENSDARG00000103479	ENSDART00000171014
											ENSDARG00000063416	ENSDART00000092508
											ENSDARG00000063416	ENSDART00000133369
											ENSDARG00000063416	ENSDART00000138059
											ENSDARG00000063416	ENSDART00000141156
											ENSDARG00000063416	ENSDART00000156787
											ENSDARG00000086034	ENSDART00000151279
											ENSDARG00000086034	ENSDART00000151166
											ENSDARG00000086034	ENSDART00000125236
											ENSDARG00000086034	ENSDART00000084454
											ENSDARG00000068587	ENSDART00000099247
											ENSDARG00000068587	ENSDART00000099248
											ENSDARG00000068587	ENSDART00000134495
											ENSDARG00000068587	ENSDART00000165590
											ENSDARG00000059972	ENSDART00000083999
											ENSDARG00000059972	ENSDART00000143050
											ENSDARG00000059972	ENSDART00000125950
											ENSDARG00000059972	ENSDART00000163648
											ENSDARG00000014746	ENSDART00000122037
											ENSDARG00000014746	ENSDART00000150888
											ENSDARG00000014746	ENSDART00000151143
											ENSDARG00000014746	ENSDART00000055534
											ENSDARG00000014746	ENSDART00000151546
											ENSDARG00000014746	ENSDART00000151178
											ENSDARG00000014746	ENSDART00000165936
											ENSDARG00000099746	ENSDART00000165570
											ENSDARG00000036974	ENSDART00000053702
											ENSDARG00000031269	ENSDART00000148147
											ENSDARG00000031269	ENSDART00000044429
											ENSDARG00000058370	ENSDART00000133686
											ENSDARG00000058370	ENSDART00000081234
											ENSDARG00000035692	ENSDART00000051763
											ENSDARG00000035692	ENSDART00000137066
											ENSDARG00000035692	ENSDART00000143428
											ENSDARG00000069829	ENSDART00000101943
											ENSDARG00000036252	ENSDART00000052656
											ENSDARG00000044601	ENSDART00000081952
											ENSDARG00000044601	ENSDART00000124662
											ENSDARG00000044601	ENSDART00000081966
											ENSDARG00000044601	ENSDART00000125918
											ENSDARG00000044601	ENSDART00000132350
											ENSDARG00000044601	ENSDART00000126142
											ENSDARG00000003680	ENSDART00000147226
											ENSDARG00000003680	ENSDART00000123270
											ENSDARG00000003680	ENSDART00000151521
											ENSDARG00000003680	ENSDART00000151192
											ENSDARG00000003680	ENSDART00000162517
											ENSDARG00000003680	ENSDART00000010294
											ENSDARG00000038729	ENSDART00000056561
											ENSDARG00000018854	ENSDART00000099234
											ENSDARG00000018854	ENSDART00000152731
											ENSDARG00000018854	ENSDART00000130404
											ENSDARG00000018854	ENSDART00000129218
											ENSDARG00000060646	ENSDART00000148051
											ENSDARG00000060646	ENSDART00000085701
											ENSDARG00000093125	ENSDART00000140961
											ENSDARG00000093125	ENSDART00000157154
											ENSDARG00000053340	ENSDART00000143908
											ENSDARG00000053340	ENSDART00000122362
											ENSDARG00000063264	ENSDART00000092290
											ENSDARG00000063264	ENSDART00000151674
											ENSDARG00000088276	ENSDART00000143995
											ENSDARG00000024619	ENSDART00000131134
											ENSDARG00000059707	ENSDART00000146133
											ENSDARG00000059707	ENSDART00000083296
											ENSDARG00000094038	ENSDART00000139389
											ENSDARG00000058416	ENSDART00000152007
											ENSDARG00000058416	ENSDART00000081296
											ENSDARG00000078070	ENSDART00000136645
											ENSDARG00000078070	ENSDART00000109269
											ENSDARG00000080000	ENSDART00000131602
											ENSDARG00000074117	ENSDART00000109224
											ENSDARG00000074894	ENSDART00000133517
											ENSDARG00000086055	ENSDART00000123315
											ENSDARG00000014916	ENSDART00000011822
											ENSDARG00000093531	ENSDART00000139156
											ENSDARG00000077180	ENSDART00000111362
											ENSDARG00000077180	ENSDART00000150193
											ENSDARG00000077180	ENSDART00000148825
											ENSDARG00000077180	ENSDART00000161758
											ENSDARG00000055754	ENSDART00000078148
											ENSDARG00000000837	ENSDART00000142672
											ENSDARG00000000837	ENSDART00000104476
											ENSDARG00000000837	ENSDART00000098593
											ENSDARG00000017386	ENSDART00000135618
											ENSDARG00000017386	ENSDART00000006961
											ENSDARG00000070929	ENSDART00000104532
											ENSDARG00000070913	ENSDART00000104493
											ENSDARG00000008372	ENSDART00000045292
											ENSDARG00000008372	ENSDART00000123179
											ENSDARG00000008372	ENSDART00000165625
											ENSDARG00000068732	ENSDART00000099528
											ENSDARG00000067607	ENSDART00000092665
											ENSDARG00000043932	ENSDART00000064509
											ENSDARG00000043932	ENSDART00000136830
											ENSDARG00000002682	ENSDART00000138166
											ENSDARG00000002682	ENSDART00000135770
											ENSDARG00000002682	ENSDART00000006910
											ENSDARG00000002682	ENSDART00000141015
											ENSDARG00000098903	ENSDART00000171325
											ENSDARG00000098903	ENSDART00000161618
											ENSDARG00000041502	ENSDART00000060839
											ENSDARG00000044490	ENSDART00000124218
											ENSDARG00000024920	ENSDART00000031976
											ENSDARG00000009031	ENSDART00000017384
											ENSDARG00000009031	ENSDART00000008374
											ENSDARG00000009031	ENSDART00000138089
											ENSDARG00000009031	ENSDART00000097792
											ENSDARG00000011926	ENSDART00000031658
											ENSDARG00000011926	ENSDART00000139145
											ENSDARG00000011926	ENSDART00000142644
											ENSDARG00000011926	ENSDART00000131607
											ENSDARG00000068179	ENSDART00000098424
											ENSDARG00000076296	ENSDART00000142275
											ENSDARG00000076296	ENSDART00000132840
											ENSDARG00000104082	ENSDART00000163920
											ENSDARG00000104082	ENSDART00000163504
											ENSDARG00000100623	ENSDART00000164740
											ENSDARG00000100623	ENSDART00000172062
											ENSDARG00000100623	ENSDART00000160586
											ENSDARG00000075666	ENSDART00000054115
											ENSDARG00000007744	ENSDART00000135409
											ENSDARG00000007744	ENSDART00000052645
											ENSDARG00000007744	ENSDART00000149256
											ENSDARG00000007744	ENSDART00000162240
											ENSDARG00000086075	ENSDART00000146125
											ENSDARG00000086075	ENSDART00000105698
											ENSDARG00000086075	ENSDART00000145716
											ENSDARG00000086075	ENSDART00000127228
											ENSDARG00000011693	ENSDART00000024768
											ENSDARG00000034670	ENSDART00000157100
											ENSDARG00000034670	ENSDART00000049375
											ENSDARG00000071197	ENSDART00000105098
											ENSDARG00000021150	ENSDART00000097731
											ENSDARG00000104973	ENSDART00000164739
											ENSDARG00000104973	ENSDART00000172249
											ENSDARG00000098211	ENSDART00000163689
											ENSDARG00000098211	ENSDART00000162191
											ENSDARG00000099298	ENSDART00000167922
											ENSDARG00000099298	ENSDART00000166564
											ENSDARG00000099298	ENSDART00000162090
											ENSDARG00000099298	ENSDART00000172534
											ENSDARG00000099298	ENSDART00000164924
											ENSDARG00000044615	ENSDART00000065551
											ENSDARG00000044615	ENSDART00000151393
											ENSDARG00000006978	ENSDART00000102823
											ENSDARG00000006978	ENSDART00000156194
											ENSDARG00000027915	ENSDART00000035409
											ENSDARG00000027915	ENSDART00000146247
											ENSDARG00000027915	ENSDART00000131971
											ENSDARG00000027915	ENSDART00000169409
											ENSDARG00000013389	ENSDART00000014454
											ENSDARG00000040628	ENSDART00000059484
											ENSDARG00000019365	ENSDART00000142208
											ENSDARG00000019365	ENSDART00000136114
											ENSDARG00000079760	ENSDART00000114352
											ENSDARG00000053483	ENSDART00000075521
											ENSDARG00000074768	ENSDART00000168153
											ENSDARG00000074768	ENSDART00000106590
											ENSDARG00000074768	ENSDART00000172368
											ENSDARG00000095051	ENSDART00000147751
											ENSDARG00000070461	ENSDART00000155310
											ENSDARG00000070461	ENSDART00000103434
											ENSDARG00000098870	ENSDART00000168601
											ENSDARG00000062959	ENSDART00000091584
											ENSDARG00000052905	ENSDART00000074848
											ENSDARG00000060092	ENSDART00000084355
											ENSDARG00000076214	ENSDART00000110060
											ENSDARG00000075924	ENSDART00000166607
											ENSDARG00000075924	ENSDART00000151694
											ENSDARG00000075924	ENSDART00000111024
											ENSDARG00000100254	ENSDART00000158570
											ENSDARG00000095732	ENSDART00000142700
											ENSDARG00000095732	ENSDART00000138105
											ENSDARG00000063190	ENSDART00000092113

## Sheet: 10p0.01q_tiles_hyper
	chr	start	end	strand	pvalue	qvalue	meth.diff		GREAT gene list		Biomart conversion
15	1	51301	51600	*	3.6762e-06	0.000687673	11.3664				Ensembl	Gene
204	1	2941801	2942100	*	8.16993e-10	8.23713e-07	13.3623		abcd1		ENSDARG00000074876	ENSDART00000111392
702	1	13121401	13121700	*	0.000130786	0.00847475	13.7987		acap2		ENSDARG00000074876	ENSDART00000163232
927	1	19481701	19482000	*	1.14764e-05	0.00156578	12.0055		actb1		ENSDARG00000060783	ENSDART00000124742
1008	1	21683101	21683400	*	2.10792e-05	0.00233938	14.6412		acvr2aa		ENSDARG00000060783	ENSDART00000143190
1296	1	26917201	26917500	*	5.10159e-12	1.44509e-08	12.8196		adamts6		ENSDARG00000060783	ENSDART00000085931
1795	1	37217401	37217700	*	7.33663e-06	0.00113789	11.413		adarb1b		ENSDARG00000037746	ENSDART00000054987
1850	1	39377701	39378000	*	9.2852e-07	0.000241193	12.8051		adarb2		ENSDARG00000037746	ENSDART00000133319
2196	1	48320701	48321000	*	1.63e-05	0.00200748	11.9445		adck1		ENSDARG00000037746	ENSDART00000141407
2310	1	50094001	50094300	*	3.6782e-05	0.00345654	14.3915		adrbk2		ENSDARG00000037746	ENSDART00000148067
2329	1	50456101	50456400	*	0.000105533	0.00729962	11.0745		agbl4		ENSDARG00000037746	ENSDART00000138324
2330	1	50456401	50456700	*	7.23539e-07	0.000197431	10.0521		agpat9		ENSDARG00000037746	ENSDART00000135318
2496	1	52708801	52709100	*	0.000118618	0.00796395	11.1369		agtpbp1		ENSDARG00000011188	ENSDART00000129522
3473	2	8610301	8610600	*	1.63317e-06	0.000376549	10.7546		angpt2b		ENSDARG00000011188	ENSDART00000145209
4092	2	19956901	19957200	*	8.92766e-08	4.18161e-05	14.2382		ank3b		ENSDARG00000011188	ENSDART00000002428
4110	2	20296801	20297100	*	2.10351e-06	0.00046003	10.3015		antxr2a		ENSDARG00000011188	ENSDART00000105492
4246	2	24175201	24175500	*	1.47484e-09	1.2547e-06	18.1212		ap1g1		ENSDARG00000041982	ENSDART00000138748
4328	2	26753401	26753700	*	3.09257e-08	1.70336e-05	16.0857		arhgef39		ENSDARG00000041982	ENSDART00000009715
4358	2	27465301	27465600	*	1.06195e-05	0.00148143	18.1627		asic2		ENSDARG00000003544	ENSDART00000145616
4830	2	40674001	40674300	*	1.87053e-06	0.000420919	11.0612		atad2b		ENSDARG00000071823	ENSDART00000139596
4857	2	41497801	41498100	*	0.000101715	0.00711832	18.1082		atoh1c		ENSDARG00000071823	ENSDART00000158354
5122	2	48049801	48050100	*	0.000148958	0.00927834	11.5921		atp1a1b		ENSDARG00000062561	ENSDART00000123845
5843	2	58849801	58850100	*	4.40271e-06	0.000782505	10.154		atp1a3a		ENSDARG00000062561	ENSDART00000157128
6072	3	4719001	4719300	*	2.62038e-05	0.00271558	13.0207		atp2b2		ENSDARG00000104094	ENSDART00000162176
6296	3	6906601	6906900	*	0.000153621	0.00940142	13.2812		axin2		ENSDARG00000104094	ENSDART00000164610
6763	3	14599801	14600100	*	8.09251e-06	0.00121256	12.8634		b3gnt2b		ENSDARG00000068050	ENSDART00000132908
7018	3	20983201	20983500	*	1.51073e-05	0.00189319	10.9761		bambia		ENSDARG00000068050	ENSDART00000151746
7199	3	26390701	26391000	*	1.74724e-05	0.00210395	11.3598		barhl2		ENSDARG00000068050	ENSDART00000132005
7578	3	37682401	37682700	*	1.5832e-07	6.36333e-05	12.2094		bccip		ENSDARG00000068050	ENSDART00000162011
7662	3	40417501	40417800	*	1.64531e-05	0.00201382	16.9569		bcl11aa		ENSDARG00000105214	ENSDART00000172642
7663	3	40417801	40418100	*	0.000162633	0.00976214	12.0699		bin1		ENSDARG00000105214	ENSDART00000159782
7675	3	40590001	40590300	*	2.13733e-05	0.00235009	16.1723		bnc2		ENSDARG00000053906	ENSDART00000076023
7695	3	40942501	40942800	*	5.26487e-05	0.00446129	13.0725		btr12		ENSDARG00000077582	ENSDART00000148866
7831	3	44516101	44516400	*	1.131e-05	0.00155736	12.23		bves		ENSDARG00000077582	ENSDART00000149594
8088	3	50235001	50235300	*	9.16158e-05	0.00659782	14.429		c1qtnf1		ENSDARG00000077582	ENSDART00000149453
8294	3	55533601	55533900	*	5.4996e-06	0.000924141	16.6361		calca		ENSDARG00000077582	ENSDART00000148673
8521	3	58264801	58265100	*	5.65195e-05	0.00470278	12.4803		capn12		ENSDARG00000077582	ENSDART00000088100
9102	4	3921601	3921900	*	3.83046e-08	2.03443e-05	17.8975		cbfa2t2		ENSDARG00000104118	ENSDART00000171557
9216	4	6219001	6219300	*	9.61279e-06	0.00137207	15.5031		cbfb		ENSDARG00000104118	ENSDART00000159606
9282	4	7165801	7166100	*	2.58549e-12	8.09466e-09	12.2058		cbln8		ENSDARG00000102394	ENSDART00000163639
9345	4	8529001	8529300	*	5.7427e-06	0.000959569	16.9726		ccdc12		ENSDARG00000102394	ENSDART00000172164
9522	4	12510301	12510600	*	2.26248e-10	2.99077e-07	11.9563		ccdc149a		ENSDARG00000102394	ENSDART00000168550
9528	4	12558301	12558600	*	2.26518e-05	0.00243662	13.7402		ccdc149b		ENSDARG00000102394	ENSDART00000159975
9635	4	15381001	15381300	*	4.14111e-05	0.00373235	17.6329		ccnd2a		ENSDARG00000102394	ENSDART00000170714
9688	4	16785601	16785900	*	8.2754e-08	3.96988e-05	11.6465		ccr12.2		ENSDARG00000013476	ENSDART00000027756
9697	4	17018101	17018400	*	1.07948e-06	0.000268675	15.4063		cdh2		ENSDARG00000013476	ENSDART00000140503
9780	4	19725001	19725300	*	0.000130483	0.00846438	11.8026		cdh4		ENSDARG00000013476	ENSDART00000127150
9796	4	20251501	20251800	*	1.6986e-05	0.00206787	13.0608		cdh7		ENSDARG00000006849	ENSDART00000137038
9885	4	24374101	24374400	*	1.05664e-05	0.00148143	23.0047		cdkl5		ENSDARG00000006849	ENSDART00000039517
11934	5	4629901	4630200	*	3.90299e-05	0.00358842	10.6383		celf2		ENSDARG00000006849	ENSDART00000084803
12333	5	10225201	10225500	*	7.00735e-07	0.000193877	12.5713		chd4a		ENSDARG00000060537	ENSDART00000149000
12551	5	15580801	15581100	*	7.53685e-05	0.00578611	14.8832		clcn1a		ENSDARG00000060537	ENSDART00000149775
12552	5	15594601	15594900	*	7.11085e-09	5.09628e-06	23.1631		clptm1		ENSDARG00000060537	ENSDART00000148998
12762	5	22250701	22251000	*	1.75274e-05	0.00210631	16.4513		cmc1		ENSDARG00000060537	ENSDART00000085416
12905	5	25954501	25954800	*	3.43146e-08	1.87268e-05	23.1807		cmn		ENSDARG00000039602	ENSDART00000057866
13368	5	38826901	38827200	*	0.00011082	0.00759355	10.7666		cnih4		ENSDARG00000039602	ENSDART00000153618
13428	5	40201801	40202100	*	5.22601e-08	2.61236e-05	12.8658		cnot1		ENSDARG00000019856	ENSDART00000005086
13720	5	47609401	47609700	*	1.97563e-05	0.00225136	11.0583		cntnap5b		ENSDARG00000018259	ENSDART00000104950
13772	5	49154701	49155000	*	4.44116e-05	0.00391297	11.5037		crb2b		ENSDARG00000063433	ENSDART00000173017
14602	5	67282201	67282500	*	4.22908e-07	0.000132404	14.5316		cux1a		ENSDARG00000063433	ENSDART00000173395
14687	5	68474401	68474700	*	4.20394e-05	0.00376616	11.5896		cwc27		ENSDARG00000063433	ENSDART00000092726
14741	5	69452401	69452700	*	6.08743e-05	0.00496725	14.3104		cxcl-c1c		ENSDARG00000063433	ENSDART00000167818
15115	6	2248801	2249100	*	7.55316e-05	0.00578611	11.4944		cyp17a1		ENSDARG00000063433	ENSDART00000158390
15149	6	2615701	2616000	*	0.000101962	0.00711889	12.8887		cyp21a2		ENSDARG00000100149	ENSDART00000162413
15352	6	5487001	5487300	*	1.26614e-05	0.00167743	14.187		cyp3c1		ENSDARG00000100149	ENSDART00000157879
15431	6	6915901	6916200	*	1.47546e-05	0.00187538	14.0537		daam2		ENSDARG00000100149	ENSDART00000171441
15680	6	11598901	11599200	*	8.57781e-06	0.00126955	17.0774		dckl1b		ENSDARG00000091902	ENSDART00000140767
15684	6	11695201	11695500	*	3.35881e-07	0.000110589	10.6263		dgcr2		ENSDARG00000091902	ENSDART00000139063
15701	6	11988901	11989200	*	2.79305e-09	2.24521e-06	20.2205		dgkh		ENSDARG00000091902	ENSDART00000132755
16372	6	24699001	24699300	*	7.02196e-05	0.00550165	10.5351		dhx15		ENSDARG00000055381	ENSDART00000077732
16733	6	33039601	33039900	*	6.96335e-07	0.00019356	11.2669		dhx37		ENSDARG00000104361	ENSDART00000165609
16944	6	39057301	39057600	*	1.86522e-06	0.000420919	11.6858		dia1a		ENSDARG00000104361	ENSDART00000163726
17131	6	44071801	44072100	*	5.05377e-05	0.00431313	11.5506		diaph3		ENSDARG00000004948	ENSDART00000016635
17391	6	51347701	51348000	*	2.08599e-05	0.00232219	10.1451		dimt1l		ENSDARG00000061352	ENSDART00000087426
17817	6	57641401	57641700	*	1.47649e-09	1.2547e-06	13.6949		disc1		ENSDARG00000061352	ENSDART00000132521
18585	7	9021901	9022200	*	7.68553e-05	0.00583386	11.4145		dnajc19		ENSDARG00000069989	ENSDART00000102322
19358	7	27390001	27390300	*	0.000152591	0.00939174	12.0782		dnajc9		ENSDARG00000069989	ENSDART00000128671
19617	7	35288701	35289000	*	5.74084e-06	0.000959569	11.6673		dock1		ENSDARG00000069989	ENSDART00000161169
19945	7	46170901	46171200	*	8.6529e-06	0.00127331	10.7783		dph1		ENSDARG00000051809	ENSDART00000050357
19951	7	46362601	46362900	*	1.26507e-05	0.00167743	12.6083		dph6		ENSDARG00000051809	ENSDART00000110769
20169	7	52375801	52376100	*	3.22412e-07	0.000107746	14.082		dpydb		ENSDARG00000058548	ENSDART00000081418
20819	7	68016301	68016600	*	8.1537e-10	8.23713e-07	14.9452		drp2		ENSDARG00000058548	ENSDART00000149404
20842	7	68350501	68350800	*	0.000131087	0.00848504	13.4311		dsel		ENSDARG00000058548	ENSDART00000081422
20865	7	68541001	68541300	*	1.30918e-06	0.000312758	16.2968		dusp4		ENSDARG00000058548	ENSDART00000170073
21036	7	71073901	71074200	*	5.02083e-05	0.00429735	11.4517		ebf3		ENSDARG00000088878	ENSDART00000152908
21189	7	73429501	73429800	*	1.83136e-05	0.00216667	14.7875		ednrb1b		ENSDARG00000088878	ENSDART00000162483
21486	8	2942101	2942400	*	4.10676e-08	2.16188e-05	10.3897		efhb		ENSDARG00000056590	ENSDART00000079112
21584	8	4334401	4334700	*	1.54507e-05	0.00192681	10.1628		efna2		ENSDARG00000056590	ENSDART00000100989
21599	8	4521001	4521300	*	1.68066e-06	0.000386002	18.5767		egln1		ENSDARG00000010758	ENSDART00000098972
21670	8	5694001	5694300	*	4.50237e-05	0.00394833	11.451		egln3		ENSDARG00000010758	ENSDART00000128707
21790	8	7704001	7704300	*	2.14164e-06	0.000466652	12.3986		eif4bb		ENSDARG00000074337	ENSDART00000083807
21806	8	7926901	7927200	*	0.000161473	0.00974442	10.6625		elf2b		ENSDARG00000074337	ENSDART00000155438
21955	8	10692301	10692600	*	3.83656e-06	0.000702213	11.2643		elfn2		ENSDARG00000074337	ENSDART00000168708
22149	8	15641701	15642000	*	2.24787e-06	0.000481681	17.426		enpp7		ENSDARG00000040917	ENSDART00000171871
22206	8	17407201	17407500	*	4.94054e-06	0.00084451	11.7973		eomesb		ENSDARG00000040917	ENSDART00000173131
22668	8	28576201	28576500	*	6.56332e-05	0.00526174	10.3821		epc1		ENSDARG00000040917	ENSDART00000172995
22847	8	33675301	33675600	*	2.03472e-10	2.8148e-07	12.006		epha4b		ENSDARG00000040917	ENSDART00000172923
23594	8	48198601	48198900	*	1.1486e-08	7.66726e-06	13.6269		epha8		ENSDARG00000040917	ENSDART00000141521
23703	8	49842601	49842900	*	2.24442e-06	0.000481681	19.8724		esrrb		ENSDARG00000040917	ENSDART00000173201
23705	8	49850401	49850700	*	0.00011129	0.0076085	19.9568		esrrga		ENSDARG00000040917	ENSDART00000059961
23962	8	52702501	52702800	*	3.55029e-06	0.000676533	19.6896		etnk1		ENSDARG00000019294	ENSDART00000027072
25142	9	17813401	17813700	*	1.90612e-09	1.57481e-06	17.0379		ets2		ENSDARG00000023003	ENSDART00000029579
25276	9	21374401	21374700	*	3.53211e-10	4.20218e-07	15.7754		eya1		ENSDARG00000078829	ENSDART00000112841
25455	9	25880101	25880400	*	4.51991e-06	0.000793121	11.9434		fam13a		ENSDARG00000020857	ENSDART00000011727
25519	9	28046401	28046700	*	1.11022e-16	7.338e-13	11.1291		fam168a		ENSDARG00000051748	ENSDART00000073419
25546	9	28677601	28677900	*	9.25083e-07	0.000241193	12.1059		fam172a		ENSDARG00000051748	ENSDART00000133897
25608	9	30297301	30297600	*	0	0	16.6983		fancl		ENSDARG00000051748	ENSDART00000152106
25623	9	30870001	30870300	*	7.88767e-06	0.00119389	10.888		fbxl14b		ENSDARG00000051748	ENSDART00000152107
25786	9	36051901	36052200	*	5.49348e-11	9.83937e-08	12.7754		fbxl15		ENSDARG00000051748	ENSDART00000151965
26106	9	45463501	45463800	*	9.71086e-08	4.44349e-05	16.296		ferd3l		ENSDARG00000018693	ENSDART00000024627
26107	9	45465301	45465600	*	5.41755e-08	2.68554e-05	14.6626		fgd1		ENSDARG00000015002	ENSDART00000104022
26404	9	50925601	50925900	*	3.26531e-05	0.00317902	17.8542		fgf8a		ENSDARG00000015002	ENSDART00000164982
26477	9	51980401	51980700	*	1.06292e-05	0.00148143	12.9863		fign		ENSDARG00000015002	ENSDART00000097934
26524	9	52889401	52889700	*	1.47442e-10	2.19266e-07	18.1419		fosb		ENSDARG00000023542	ENSDART00000030547
26638	9	54248701	54249000	*	1.38881e-09	1.2458e-06	24.5902		foxi1		ENSDARG00000023542	ENSDART00000099165
26812	10	189301	189600	*	0.000145945	0.00911932	16.3623		fscn1a		ENSDARG00000023542	ENSDART00000168178
27505	10	11534701	11535000	*	0	0	20.11		ftr22		ENSDARG00000023542	ENSDART00000122029
27540	10	11967901	11968200	*	2.15116e-10	2.90824e-07	14.9471		ftr23		ENSDARG00000015240	ENSDART00000157385
27611	10	12482401	12482700	*	5.14125e-05	0.0043815	13.058		ftr46		ENSDARG00000015240	ENSDART00000127502
27853	10	17773801	17774100	*	5.55112e-15	2.75175e-11	14.5021		fubp1		ENSDARG00000015240	ENSDART00000010026
27922	10	19710001	19710300	*	1.95157e-09	1.59027e-06	12.3987		fxn		ENSDARG00000002131	ENSDART00000132615
27936	10	20420101	20420400	*	9.96553e-09	6.81383e-06	27.7834		gabra3		ENSDARG00000002131	ENSDART00000139439
28022	10	22411801	22412100	*	7.94427e-07	0.000212868	17.0765		gadd45gip1		ENSDARG00000002131	ENSDART00000138873
28135	10	25731301	25731600	*	7.42729e-05	0.00573041	15.7718		galnt11		ENSDARG00000002131	ENSDART00000135942
28381	10	32215201	32215500	*	6.5159e-05	0.00523785	14.0995		galnt7		ENSDARG00000002131	ENSDART00000133433
28414	10	33142801	33143100	*	5.64016e-10	6.10012e-07	11.3033		gapvd1		ENSDARG00000002131	ENSDART00000128368
28649	10	38174101	38174400	*	7.39738e-05	0.00572218	10.7759		gata3		ENSDARG00000002131	ENSDART00000017443
28768	10	40107001	40107300	*	4.74362e-08	2.41176e-05	15.5599		gatad2ab		ENSDARG00000002131	ENSDART00000077926
29020	10	44262901	44263200	*	5.37641e-05	0.00454075	14.1102		gfra2b		ENSDARG00000063535	ENSDART00000130062
29189	11	1053601	1053900	*	2.22045e-15	1.32084e-11	10.0682		git2b		ENSDARG00000063535	ENSDART00000150980
29289	11	2148601	2148900	*	2.99282e-06	0.000607608	23.5334		gna12a		ENSDARG00000063535	ENSDART00000005453
29706	11	8479201	8479500	*	1.93887e-05	0.00222842	17.7578		gnav1		ENSDARG00000062084	ENSDART00000041094
30240	11	20259901	20260200	*	9.45724e-06	0.00136215	11.745		gnpat		ENSDARG00000062084	ENSDART00000172628
30305	11	22245901	22246200	*	2.45844e-06	0.000520431	16.7229		golga7		ENSDARG00000018973	ENSDART00000046648
30581	11	29983801	29984100	*	4.2687e-12	1.26962e-08	22.7056		golt1ba		ENSDARG00000103670	ENSDART00000161086
30636	11	31313401	31313700	*	6.03714e-05	0.00493298	15.7577		gpd2		ENSDARG00000055527	ENSDART00000077840
30671	11	32424001	32424300	*	1.0659e-05	0.00148143	10.1916		gpr37b		ENSDARG00000055527	ENSDART00000127870
30685	11	32894401	32894700	*	1.793e-05	0.00213954	16.2948		greb1		ENSDARG00000055527	ENSDART00000124453
30921	11	37829101	37829400	*	1.91542e-05	0.00222082	11.0788		grik5		ENSDARG00000055527	ENSDART00000162767
30967	11	38619001	38619300	*	1.07224e-09	1.02079e-06	10.0738		gsx1		ENSDARG00000087759	ENSDART00000126759
31030	11	39228601	39228900	*	9.61581e-07	0.000247619	18.2777		gtpbp1l		ENSDARG00000004174	ENSDART00000125459
32000	12	7838401	7838700	*	6.7488e-05	0.00533483	14.7349		gtpbp2		ENSDARG00000004174	ENSDART00000141311
32049	12	8716801	8717100	*	3.91534e-07	0.000123886	18.2143		hao2		ENSDARG00000004174	ENSDART00000144339
32092	12	9445801	9446100	*	1.28073e-08	8.18009e-06	13.0378		hapln3		ENSDARG00000004174	ENSDART00000148321
32220	12	12381301	12381600	*	3.07956e-10	3.73855e-07	19.7917		hel_dr4		ENSDARG00000075189	ENSDART00000134035
32683	12	21759001	21759300	*	4.54522e-07	0.000138653	15.4351		herc3		ENSDARG00000075189	ENSDART00000110136
32755	12	23663101	23663400	*	2.89558e-05	0.00293224	11.1999		hgfa		ENSDARG00000060081	ENSDART00000084305
32935	12	29105701	29106000	*	0	0	21.4109		hic1		ENSDARG00000060081	ENSDART00000168107
33083	12	33091501	33091800	*	1.58913e-08	9.6459e-06	11.9242		hk2		ENSDARG00000078459	ENSDART00000136245
33096	12	33509101	33509400	*	0	0	14.2517		hmx2		ENSDARG00000078459	ENSDART00000081170
33425	12	42321901	42322200	*	4.30424e-09	3.32518e-06	14.3312		hs6st1a		ENSDARG00000043727	ENSDART00000064210
33450	12	42665101	42665400	*	3.34282e-05	0.00324387	10.4208		hsd3b1		ENSDARG00000033566	ENSDART00000043156
33463	12	42780301	42780600	*	0.000145046	0.00907269	10.3345		htr2b		ENSDARG00000037550	ENSDART00000150512
33493	12	43271101	43271400	*	3.37221e-05	0.00325645	12.0871		ihhb		ENSDARG00000037550	ENSDART00000059833
33495	12	43298701	43299000	*	6.96438e-06	0.00109308	10.7255		ildr1a		ENSDARG00000015575	ENSDART00000018676
33532	12	43831201	43831500	*	1.21403e-05	0.00162389	16.2025		im:6904045		ENSDARG00000015575	ENSDART00000136174
33635	12	45591301	45591600	*	0.000133293	0.0085777	10.7939		im:6908224		ENSDARG00000015575	ENSDART00000128450
33664	12	45935101	45935400	*	1.25007e-10	1.90669e-07	16.6		im:7158001		ENSDARG00000028393	ENSDART00000154824
34187	13	3395701	3396000	*	1.00984e-05	0.00142686	10.4325		im:7158179		ENSDARG00000042962	ENSDART00000063071
34225	13	3737401	3737700	*	2.3907e-07	9.09385e-05	15.9665		impdh1a		ENSDARG00000018716	ENSDART00000013111
35325	13	26442301	26442600	*	3.0709e-08	1.70336e-05	12.0629		ing4		ENSDARG00000018716	ENSDART00000026174
35414	13	28414801	28415100	*	1.79837e-05	0.00213954	12.4288		inpp5jb		ENSDARG00000018716	ENSDART00000166566
35723	13	36428701	36429000	*	2.43374e-05	0.00257143	11.3691		insm1a		ENSDARG00000018716	ENSDART00000060356
36036	13	43584001	43584300	*	6.55641e-06	0.00103726	11.7476		irak4		ENSDARG00000015392	ENSDART00000081245
36328	13	48443701	48444000	*	5.63195e-11	9.83937e-08	11.6448		irf2bp2a		ENSDARG00000015392	ENSDART00000149682
36335	13	48535801	48536100	*	7.09912e-11	1.17304e-07	20.0727		irx3b		ENSDARG00000062612	ENSDART00000090731
36480	13	50454601	50454900	*	1.56217e-07	6.36333e-05	11.0575		irx5a		ENSDARG00000062612	ENSDART00000127153
36588	13	51689401	51689700	*	2.94287e-05	0.00296206	14.6077		irx6a		ENSDARG00000012816	ENSDART00000024677
36704	14	1116601	1116900	*	0.000124894	0.00823654	12.1241		isl1		ENSDARG00000090785	ENSDART00000139900
37361	14	10253401	10253700	*	4.06019e-06	0.000734108	10.4232		itgb2		ENSDARG00000090785	ENSDART00000145497
38267	14	26923501	26923800	*	4.50905e-07	0.000138259	13.067		jag1a		ENSDARG00000090785	ENSDART00000040305
38280	14	27226201	27226500	*	2.0768e-05	0.0023201	13.5861		jagn1a		ENSDARG00000005057	ENSDART00000140531
38302	14	27891601	27891900	*	7.77062e-07	0.000210108	17.4759		kars		ENSDARG00000005057	ENSDART00000050228
38306	14	27989701	27990000	*	1.14022e-05	0.00155923	12.0902		kcna1		ENSDARG00000021895	ENSDART00000148922
38344	14	29132701	29133000	*	7.50114e-06	0.00115002	12.7148		kcng1		ENSDARG00000021895	ENSDART00000121745
38635	14	37576801	37577100	*	1.99596e-05	0.00226188	18.3316		kcnj13		ENSDARG00000021895	ENSDART00000030939
38742	14	40612501	40612800	*	8.05036e-09	5.70093e-06	16.3794		kctd7		ENSDARG00000021895	ENSDART00000168707
38789	14	41563801	41564100	*	2.61406e-05	0.00271375	16.0937		kif6		ENSDARG00000044420	ENSDART00000065239
40005	15	8343301	8343600	*	1.79367e-08	1.0599e-05	13.3666		klf12b		ENSDARG00000031293	ENSDART00000137643
40006	15	8343601	8343900	*	0	0	15.6017		klf7b		ENSDARG00000031293	ENSDART00000152605
40408	15	15608401	15608700	*	3.91126e-05	0.00359047	13.2416		kmt2ca		ENSDARG00000031293	ENSDART00000044150
40490	15	17098501	17098800	*	3.28607e-11	6.74045e-08	10.9922		lect1		ENSDARG00000031293	ENSDART00000136354
40809	15	25246801	25247100	*	6.03217e-12	1.63103e-08	12.6174		lhx2b		ENSDARG00000031293	ENSDART00000135871
40837	15	26126401	26126700	*	4.71636e-09	3.59685e-06	14.3931		lims1		ENSDARG00000099093	ENSDART00000169481
41025	15	30771901	30772200	*	2.99187e-05	0.00298612	12.7818		lmo2		ENSDARG00000099093	ENSDART00000162888
41112	15	33126301	33126600	*	1.37718e-05	0.00178869	14.3381		lmo3		ENSDARG00000057973	ENSDART00000140214
41480	15	40994701	40995000	*	1.38071e-06	0.000327219	10.1023		lmx1ba		ENSDARG00000057973	ENSDART00000152243
42158	16	2202601	2202900	*	1.1395e-05	0.00155923	17.2716		lmx1bb		ENSDARG00000042839	ENSDART00000126277
42585	16	7739401	7739700	*	1.83334e-05	0.00216667	11.5723		lpar1		ENSDARG00000042839	ENSDART00000156774
42774	16	11556601	11556900	*	2.95695e-06	0.00060238	10.4268		lrmp		ENSDARG00000042839	ENSDART00000155981
43002	16	16395001	16395300	*	2.01011e-05	0.00226462	12.2945		lrp1ba		ENSDARG00000010267	ENSDART00000100133
43005	16	16628701	16629000	*	1.11182e-05	0.00154126	14.8316		lrp5		ENSDARG00000010267	ENSDART00000124724
43825	16	35058301	35058600	*	4.54239e-05	0.00396196	12.2564		lrrc30		ENSDARG00000101419	ENSDART00000170042
44045	16	40381201	40381500	*	8.71188e-08	4.11293e-05	14.265		lrrtm4l2		ENSDARG00000044688	ENSDART00000065664
44194	16	43983301	43983600	*	1.4262e-07	5.9745e-05	12.8762		mab21l1		ENSDARG00000069703	ENSDART00000101629
44409	16	47996401	47996700	*	2.96205e-05	0.00296692	11.6068		mat2ab		ENSDARG00000032553	ENSDART00000149640
44541	16	50121601	50121900	*	6.22835e-14	2.3156e-10	12.4553		mbtps1		ENSDARG00000032553	ENSDART00000150063
44797	16	53142601	53142900	*	1.98139e-07	7.75175e-05	11.5823		med8		ENSDARG00000010194	ENSDART00000021520
44969	16	55054201	55054500	*	1.11022e-16	7.338e-13	11.3893		mef2aa		ENSDARG00000010194	ENSDART00000128308
44995	16	55270801	55271100	*	2.24401e-06	0.000481681	11.1628		mef2cb		ENSDARG00000010194	ENSDART00000151424
45662	17	9448801	9449100	*	1.86682e-05	0.00218513	10.5204		meis2a		ENSDARG00000010194	ENSDART00000127365
46017	17	17630401	17630700	*	2.86525e-08	1.60793e-05	11.5072		mfge8b		ENSDARG00000010194	ENSDART00000128034
46031	17	18060901	18061200	*	1.01521e-06	0.000259186	13.9913		mfsd4a		ENSDARG00000079626	ENSDART00000103383
46052	17	18504601	18504900	*	2.13143e-05	0.00234795	18.5297		mpped2		ENSDARG00000079626	ENSDART00000011414
46056	17	18621901	18622200	*	7.21512e-12	1.86606e-08	24.4151		mrps23		ENSDARG00000104243	ENSDART00000171109
46147	17	21734401	21734700	*	8.25688e-05	0.00609203	13.5591		msh6		ENSDARG00000011600	ENSDART00000156746
46220	17	24182701	24183000	*	5.56051e-09	4.13461e-06	20.8173		msi2b		ENSDARG00000011600	ENSDART00000164036
46343	17	27767101	27767400	*	0.000101122	0.00710014	14.9284		mtif3		ENSDARG00000011600	ENSDART00000037292
46427	17	29940601	29940900	*	3.67599e-07	0.000117563	10.2888		mtnr1ba		ENSDARG00000011600	ENSDART00000170089
47114	17	48006301	48006600	*	4.76473e-06	0.00082154	12.8224		mtnr1c		ENSDARG00000023609	ENSDART00000041800
47184	17	48734401	48734700	*	2.63617e-05	0.00272719	14.0112		musk		ENSDARG00000004861	ENSDART00000009104
47486	17	52292101	52292400	*	9.11915e-06	0.0013263	14.4794		myl12.1		ENSDARG00000004861	ENSDART00000126966
47499	17	52362301	52362600	*	1.07206e-09	1.02079e-06	15.0105		myog		ENSDARG00000019420	ENSDART00000017726
47543	17	52661401	52661700	*	4.47242e-07	0.000138031	17.1032		nav2b		ENSDARG00000019420	ENSDART00000143208
47555	17	52748701	52749000	*	9.96321e-07	0.000255459	12.2097		ncoa4		ENSDARG00000103980	ENSDART00000161007
47573	17	52963801	52964100	*	0.000122859	0.0081566	12.6005		ndel1b		ENSDARG00000103980	ENSDART00000160651
47911	18	3923101	3923400	*	7.82732e-05	0.00590876	12.5908		ndst3		ENSDARG00000103980	ENSDART00000158247
48171	18	8771701	8772000	*	6.25519e-06	0.00101943	11.6277		necab2		ENSDARG00000103980	ENSDART00000165751
48265	18	11369401	11369700	*	0.000123325	0.00817591	16.0268		nfixb		ENSDARG00000103980	ENSDART00000167367
48407	18	15711901	15712200	*	0.000104885	0.00727172	10.3815		nicn1		ENSDARG00000014259	ENSDART00000134221
48452	18	17378401	17378700	*	3.05634e-06	0.000614213	12.3623		nkd2a		ENSDARG00000014259	ENSDART00000138119
48453	18	17378701	17379000	*	1.57579e-07	6.36333e-05	22.0233		nkx6.1		ENSDARG00000014259	ENSDART00000142058
48484	18	17885401	17885700	*	7.00428e-09	5.08112e-06	20.5005		nlgn2b		ENSDARG00000014259	ENSDART00000136443
48616	18	21481201	21481500	*	3.5016e-05	0.00334341	10.0351		nme8		ENSDARG00000014259	ENSDART00000012253
48682	18	23171401	23171700	*	9.22892e-06	0.00133627	17.1343		npas2		ENSDARG00000014259	ENSDART00000081595
48698	18	23615401	23615700	*	1.15612e-06	0.000283014	12.9429		npb		ENSDARG00000075564	ENSDART00000080389
49406	18	36775501	36775800	*	1.42206e-05	0.00183895	11.5659		npffr1l2		ENSDARG00000098832	ENSDART00000160382
49485	18	38712301	38712600	*	0.000153005	0.00939174	11.9755		nppa		ENSDARG00000098832	ENSDART00000171495
49928	18	47105701	47106000	*	4.92623e-07	0.000147255	15.9497		nr2e1		ENSDARG00000098832	ENSDART00000160228
50363	19	2408101	2408400	*	1.97345e-06	0.000436104	10.4848		nr2f1a		ENSDARG00000052697	ENSDART00000135954
50559	19	5076601	5076900	*	1.0811e-09	1.02079e-06	10.1257		nr2f2		ENSDARG00000052697	ENSDART00000074599
50613	19	5938801	5939100	*	0.000159311	0.00966493	13.5434		nradd		ENSDARG00000007885	ENSDART00000020946
50652	19	6512701	6513000	*	2.30491e-08	1.30579e-05	22.5898		nrbf2		ENSDARG00000007885	ENSDART00000142483
50653	19	6513001	6513300	*	1.25702e-06	0.000303961	15.4723		nrf1		ENSDARG00000007885	ENSDART00000131283
50726	19	8051401	8051700	*	4.52452e-05	0.00395798	12.6937		nrxn3a		ENSDARG00000045801	ENSDART00000067322
50788	19	9650101	9650400	*	2.30288e-05	0.00246824	10.5211		ntpcr		ENSDARG00000005284	ENSDART00000124455
50987	19	14159401	14159700	*	2.20349e-05	0.00239626	14.5609		ntrk2a		ENSDARG00000092160	ENSDART00000143231
51673	19	28807801	28808100	*	1.71447e-05	0.0020688	13.0913		nup62l		ENSDARG00000100402	ENSDART00000166712
51765	19	31344001	31344300	*	4.09538e-05	0.00371931	10.1857		ogfrl2		ENSDARG00000100402	ENSDART00000170184
51979	19	36258301	36258600	*	4.14177e-06	0.000744334	10.8155		onecut1		ENSDARG00000103293	ENSDART00000169051
52959	20	3616501	3616800	*	1.86976e-05	0.00218513	13.256		or129-1		ENSDARG00000003399	ENSDART00000025583
53830	20	17573101	17573400	*	1.70582e-05	0.00206787	10.2715		ormdl3		ENSDARG00000003399	ENSDART00000144968
54349	20	32555701	32556000	*	1.79959e-08	1.0599e-05	14.7654		otx1b		ENSDARG00000008662	ENSDART00000023105
54561	20	39904801	39905100	*	2.70071e-05	0.00278267	10.7458		oxr1a		ENSDARG00000055751	ENSDART00000136463
54750	20	45088201	45088500	*	5.84044e-08	2.87124e-05	17.7619		p2ry10		ENSDARG00000055751	ENSDART00000133487
54963	20	49159201	49159500	*	8.10499e-05	0.00601908	15.0259		pak7		ENSDARG00000055751	ENSDART00000078151
55356	20	54942901	54943200	*	8.68782e-07	0.000228672	15.8625		paqr3a		ENSDARG00000055751	ENSDART00000130206
56216	21	12864301	12864600	*	9.31354e-05	0.00668298	16.4881		paqr7a		ENSDARG00000104566	ENSDART00000159423
56430	21	19250101	19250400	*	3.63612e-11	6.97729e-08	23.7222		paqr7b		ENSDARG00000059680	ENSDART00000083212
56460	21	20158801	20159100	*	6.10613e-09	4.48426e-06	21.7873		par1		ENSDARG00000076969	ENSDART00000098058
57721	21	44404201	44404500	*	7.4748e-06	0.00114897	15.0156		park2		ENSDARG00000076969	ENSDART00000126740
58589	22	11556301	11556600	*	6.44638e-06	0.0010361	11.4704		pax2b		ENSDARG00000067985	ENSDART00000122206
58630	22	12312001	12312300	*	3.56223e-08	1.92637e-05	16.6412		pax4		ENSDARG00000067985	ENSDART00000159701
58707	22	13711501	13711800	*	1.9181e-06	0.000428189	18.7061		pcdh17		ENSDARG00000029248	ENSDART00000081442
58708	22	13711801	13712100	*	9.03965e-06	0.00132119	11.1264		pcdh18a		ENSDARG00000074356	ENSDART00000142577
58731	22	14415001	14415300	*	2.81546e-07	9.79407e-05	16.6106		pcdh18b		ENSDARG00000090883	ENSDART00000142810
58747	22	14826601	14826900	*	6.3681e-05	0.00514685	11.5741		pcdh1b		ENSDARG00000039338	ENSDART00000133850
58831	22	16708501	16708800	*	3.54401e-11	6.97729e-08	19.0638		pdyn		ENSDARG00000063636	ENSDART00000093163
58911	22	18267601	18267900	*	2.40014e-07	9.09385e-05	11.4317		pdzk1ip1l		ENSDARG00000063636	ENSDART00000135549
59362	22	28882801	28883100	*	1.90581e-12	6.2982e-09	23.0686		phlpp2		ENSDARG00000063636	ENSDART00000141751
59673	22	34151101	34151400	*	7.69668e-05	0.00583386	15.0641		pid1		ENSDARG00000063636	ENSDART00000144466
59940	22	37456201	37456500	*	8.74278e-05	0.00637337	13.3588		pigo		ENSDARG00000063636	ENSDART00000171568
59941	22	37456501	37456800	*	4.10554e-06	0.000740058	13.5963		pigu		ENSDARG00000057303	ENSDART00000079928
59977	22	37836301	37836600	*	5.06579e-06	0.000860972	10.0997		pim1		ENSDARG00000057303	ENSDART00000140239
61143	23	16970701	16971000	*	6.28352e-08	3.03884e-05	23.7763		plin2		ENSDARG00000057303	ENSDART00000135666
61372	23	22987801	22988100	*	1.61949e-06	0.000374847	11.4395		plxna4		ENSDARG00000090183	ENSDART00000113230
62044	23	39161701	39162000	*	3.00375e-06	0.000607753	14.2513		plxnb2b		ENSDARG00000090183	ENSDART00000161282
62235	23	42094501	42094800	*	9.49982e-05	0.00678391	11.4914		pmp22a		ENSDARG00000090183	ENSDART00000112854
62625	24	617101	617400	*	2.07247e-05	0.0023201	17.7709		pomgnt1		ENSDARG00000016526	ENSDART00000025153
62786	24	3479701	3480000	*	3.67595e-09	2.91554e-06	21.6781		popdc3		ENSDARG00000016526	ENSDART00000149971
62999	24	7502701	7503000	*	0.000150523	0.009327	13.801		ppargc1a		ENSDARG00000006192	ENSDART00000033103
63315	24	14026801	14027100	*	9.43373e-08	4.35014e-05	12.6356		ppfia4		ENSDARG00000006192	ENSDART00000137985
64601	24	41461201	41461500	*	1.65379e-11	3.93505e-08	15.2742		ppiab		ENSDARG00000006192	ENSDART00000160413
64604	24	41508301	41508600	*	1.16462e-06	0.000283926	10.4718		ppp6r3		ENSDARG00000044015	ENSDART00000148013
64711	25	693601	693900	*	7.37486e-06	0.00113947	14.4312		pptc7a		ENSDARG00000044015	ENSDART00000080430
65037	25	4143901	4144200	*	6.40303e-07	0.000182102	15.105		prdm16		ENSDARG00000042791	ENSDART00000113582
65120	25	5337001	5337300	*	5.64134e-07	0.00016463	13.0334		prox2		ENSDARG00000042791	ENSDART00000062795
65353	25	8995201	8995500	*	4.45013e-07	0.000138031	10.6459		prss12		ENSDARG00000025826	ENSDART00000050332
65444	25	10599301	10599600	*	8.87691e-05	0.00641611	10.0876		psmg1		ENSDARG00000043006	ENSDART00000137537
65621	25	14574901	14575200	*	0.000142178	0.00899783	13.5043		pspc1		ENSDARG00000074401	ENSDART00000113132
65724	25	16907701	16908000	*	5.45049e-05	0.00457576	11.4136		ptbp2b		ENSDARG00000057676	ENSDART00000080395
65804	25	19071301	19071600	*	1.57749e-06	0.000366553	14.048		ptdss1		ENSDARG00000057676	ENSDART00000131745
65824	25	19891801	19892100	*	1.62927e-07	6.46118e-05	11.5519		ptprea		ENSDARG00000057676	ENSDART00000139022
66809	25	35898901	35899200	*	2.24015e-07	8.59718e-05	17.6637		ptprfa		ENSDARG00000057676	ENSDART00000141525
66822	25	36030001	36030300	*	2.80955e-10	3.55339e-07	13.9346		ptprmb		ENSDARG00000057676	ENSDART00000145962
									ptprsb		ENSDARG00000057676	ENSDART00000146243
									ptprt		ENSDARG00000022795	ENSDART00000143006
									ptprub		ENSDARG00000022795	ENSDART00000039027
									pvrl2l		ENSDARG00000062430	ENSDART00000144028
									qkia		ENSDARG00000062430	ENSDART00000140453
									qkib		ENSDARG00000062430	ENSDART00000090266
									qtrt1		ENSDARG00000033296	ENSDART00000049194
									r3hcc1		ENSDARG00000070794	ENSDART00000139091
									r3hdm1		ENSDARG00000070794	ENSDART00000076611
									rabggtb		ENSDARG00000070794	ENSDART00000131670
									rad21a		ENSDARG00000070794	ENSDART00000104249
									rad9b		ENSDARG00000101449	ENSDART00000173042
									rag2		ENSDARG00000101449	ENSDART00000158298
									rargb		ENSDARG00000101449	ENSDART00000167012
									rcan1a		ENSDARG00000101449	ENSDART00000166700
									reep3		ENSDARG00000101449	ENSDART00000169012
									rerea		ENSDARG00000035735	ENSDART00000051833
									rgs3a		ENSDARG00000035735	ENSDART00000124890
									rnasel3		ENSDARG00000042900	ENSDART00000122740
									rnf123		ENSDARG00000071059	ENSDART00000104828
									rnf216		ENSDARG00000027992	ENSDART00000136365
									rnf217		ENSDARG00000027992	ENSDART00000035428
									rps11		ENSDARG00000027992	ENSDART00000133903
									rps15a		ENSDARG00000027992	ENSDART00000122139
									rs1		ENSDARG00000045802	ENSDART00000067323
									rspo3		ENSDARG00000075887	ENSDART00000141977
									rtn4a		ENSDARG00000045544	ENSDART00000100952
									rtn4r		ENSDARG00000045544	ENSDART00000066964
									rybpb		ENSDARG00000055493	ENSDART00000077853
									s100b		ENSDARG00000055493	ENSDART00000148190
									sall4		ENSDARG00000101482	ENSDART00000160690
									samd11		ENSDARG00000070954	ENSDART00000127254
									samm50l		ENSDARG00000054754	ENSDART00000134756
									sec63		ENSDARG00000069926	ENSDART00000061321
									setd2		ENSDARG00000070940	ENSDART00000104569
									setd3		ENSDARG00000058815	ENSDART00000122719
									shq1		ENSDARG00000058815	ENSDART00000081760
									si:ch1073-391i24.1		ENSDARG00000103929	ENSDART00000168428
									si:ch211-113p18.3		ENSDARG00000103929	ENSDART00000161352
									si:ch211-114m9.1		ENSDARG00000103929	ENSDART00000161565
									si:ch211-122l14.3		ENSDARG00000103929	ENSDART00000166228
									si:ch211-15e22.3		ENSDARG00000103929	ENSDART00000171162
									si:ch211-165a18.1		ENSDARG00000103929	ENSDART00000164034
									si:ch211-214e3.5		ENSDARG00000052417	ENSDART00000074272
									si:ch211-214j8.1		ENSDARG00000042336	ENSDART00000017619
									si:ch211-215f22.3		ENSDARG00000042336	ENSDART00000143519
									si:ch211-216l23.1		ENSDARG00000042336	ENSDART00000137098
									si:ch211-220f12.1		ENSDARG00000030716	ENSDART00000045245
									si:ch211-222g23.4		ENSDARG00000093359	ENSDART00000133802
									si:ch211-246m6.5		ENSDARG00000093359	ENSDART00000144235
									si:ch211-264e16.2		ENSDARG00000091756	ENSDART00000148437
									si:ch211-264f5.8		ENSDARG00000091756	ENSDART00000124040
									si:ch211-55a7.1		ENSDARG00000100534	ENSDART00000166321
									si:ch73-116b16.2		ENSDARG00000100534	ENSDART00000160386
									si:ch73-380n15.2		ENSDARG00000100534	ENSDART00000170296
									si:ch73-74h11.1		ENSDARG00000004702	ENSDART00000136991
									si:ch73-7i4.2		ENSDARG00000031138	ENSDART00000042271
									si:dkey-117m1.3		ENSDARG00000031138	ENSDART00000158027
									si:dkey-147f3.4		ENSDARG00000034043	ENSDART00000043857
									si:dkey-147f3.8		ENSDARG00000034420	ENSDART00000045628
									si:dkey-1p9.3		ENSDARG00000004023	ENSDART00000010896
									si:dkey-201c1.2		ENSDARG00000016939	ENSDART00000149704
									si:dkey-236a14.4		ENSDARG00000030289	ENSDART00000137172
									si:dkey-23o10.3		ENSDARG00000030289	ENSDART00000047851
									si:dkey-242e21.3		ENSDARG00000041071	ENSDART00000060174
									si:dkey-247m21.3		ENSDARG00000103799	ENSDART00000165971
									si:dkey-24c2.9		ENSDARG00000103799	ENSDART00000166702
									si:dkey-261i16.5		ENSDARG00000103799	ENSDART00000169085
									si:dkey-266f7.1		ENSDARG00000103799	ENSDART00000162553
									si:dkey-266f7.9		ENSDARG00000099038	ENSDART00000160957
									si:dkey-3h3.3		ENSDARG00000043443	ENSDART00000152253
									si:dkey-61f9.1		ENSDARG00000043443	ENSDART00000063777
									si:dkey-90l8.3		ENSDARG00000061580	ENSDART00000134922
									si:dkeyp-34c12.2		ENSDARG00000053240	ENSDART00000103662
									si:dkeyp-67e6.5		ENSDARG00000053240	ENSDART00000173091
									si:rp71-45g20.4		ENSDARG00000053240	ENSDART00000160893
									skia		ENSDARG00000053240	ENSDART00000173288
									slc16a2		ENSDARG00000053240	ENSDART00000103663
									slc20a1b		ENSDARG00000032197	ENSDART00000146115
									slc25a32b		ENSDARG00000043821	ENSDART00000104317
									slc25a38a		ENSDARG00000043821	ENSDART00000064343
									slc38a11		ENSDARG00000079312	ENSDART00000137010
									slc39a9		ENSDARG00000079312	ENSDART00000133525
									slc41a1		ENSDARG00000079312	ENSDART00000162954
									slc6a1b		ENSDARG00000100133	ENSDART00000169062
									smarcal1		ENSDARG00000100133	ENSDART00000165991
									smfn		ENSDARG00000100133	ENSDART00000171993
									smurf1		ENSDARG00000100133	ENSDART00000162253
									snrpa1		ENSDARG00000100133	ENSDART00000170768
									snrpb		ENSDARG00000031222	ENSDART00000148020
									sod1		ENSDARG00000031222	ENSDART00000136250
									sox2		ENSDARG00000031222	ENSDART00000157599
									sox6		ENSDARG00000026985	ENSDART00000033980
									spata6		ENSDARG00000026985	ENSDART00000160139
									spred1		ENSDARG00000095019	ENSDART00000134247
									spry4		ENSDARG00000008720	ENSDART00000133767
									srd5a2a		ENSDARG00000008720	ENSDART00000003583
									srsf5a		ENSDARG00000008720	ENSDART00000134362
									srxn1		ENSDARG00000008720	ENSDART00000112860
									stambpa		ENSDARG00000008720	ENSDART00000166147
									sumo2b		ENSDARG00000104815	ENSDART00000170025
									svila		ENSDARG00000104815	ENSDART00000162334
									sync		ENSDARG00000068365	ENSDART00000076420
									synj2bp		ENSDARG00000068365	ENSDART00000147131
									tada2a		ENSDARG00000068365	ENSDART00000127460
									taf7		ENSDARG00000099840	ENSDART00000158919
									tango2		ENSDARG00000099840	ENSDART00000172625
									tap1		ENSDARG00000045574	ENSDART00000135730
									tbc1d9		ENSDARG00000045574	ENSDART00000131973
									tbr1b		ENSDARG00000045574	ENSDART00000145513
									tceb3		ENSDARG00000045574	ENSDART00000147853
									tcf12		ENSDARG00000094171	ENSDART00000135768
									tcp11l2		ENSDARG00000094171	ENSDART00000004416
									tdrkh		ENSDARG00000004789	ENSDART00000133385
									tex2		ENSDARG00000006921	ENSDART00000121724
									tfe3a		ENSDARG00000099386	ENSDART00000168789
									tgfbr1a		ENSDARG00000099386	ENSDART00000170658
									thrab		ENSDARG00000102047	ENSDART00000164928
									tiam1a		ENSDARG00000037121	ENSDART00000053963
									tm2d1		ENSDARG00000037121	ENSDART00000168213
									tmem117		ENSDARG00000014634	ENSDART00000019861
									tmem161a		ENSDARG00000014634	ENSDART00000114292
									tmem222a		ENSDARG00000031756	ENSDART00000143977
									tmem26b		ENSDARG00000031756	ENSDART00000148106
									tnfsf11		ENSDARG00000031756	ENSDART00000005740
									tomm20a		ENSDARG00000031756	ENSDART00000124818
									tpbga		ENSDARG00000031756	ENSDART00000147446
									traf4a		ENSDARG00000031756	ENSDART00000171594
									trdn		ENSDARG00000009418	ENSDART00000135911
									trhr2		ENSDARG00000009418	ENSDART00000138702
									trib2		ENSDARG00000009418	ENSDART00000163250
									trim23		ENSDARG00000009418	ENSDART00000044083
									tsc22d3		ENSDARG00000098240	ENSDART00000158273
									tspan9a		ENSDARG00000098240	ENSDART00000160507
									tubb4b		ENSDARG00000098240	ENSDART00000171700
									ucp1		ENSDARG00000098240	ENSDART00000161414
									uggt1		ENSDARG00000077840	ENSDART00000144970
									uox		ENSDARG00000077840	ENSDART00000143510
									usp25		ENSDARG00000077840	ENSDART00000033976
									usp6nl		ENSDARG00000045803	ENSDART00000067324
									uvrag		ENSDARG00000023768	ENSDART00000029157
									vamp3		ENSDARG00000034443	ENSDART00000050478
									vax1		ENSDARG00000033973	ENSDART00000135632
									vax2		ENSDARG00000033973	ENSDART00000044452
									vdrb		ENSDARG00000104541	ENSDART00000171080
									vox		ENSDARG00000104541	ENSDART00000161959
									vrk1		ENSDARG00000104541	ENSDART00000165311
									wdr37		ENSDARG00000104541	ENSDART00000162531
									wnt11r		ENSDARG00000032614	ENSDART00000100194
									wnt4a		ENSDARG00000032614	ENSDART00000155212
									wu:fa16f04		ENSDARG00000032614	ENSDART00000156584
									wwox		ENSDARG00000032614	ENSDART00000156160
									xbp1		ENSDARG00000032614	ENSDART00000154714
									xkr9		ENSDARG00000032614	ENSDART00000156914
									xrn2		ENSDARG00000032614	ENSDART00000050649
									xylt1		ENSDARG00000032614	ENSDART00000145918
									yars		ENSDARG00000032614	ENSDART00000152414
									zbtb43		ENSDARG00000032614	ENSDART00000154311
									zc3h3		ENSDARG00000032614	ENSDART00000152330
									zeb2a		ENSDARG00000032614	ENSDART00000152790
									zfpm1		ENSDARG00000032614	ENSDART00000136901
									zfpm2a		ENSDARG00000032614	ENSDART00000142827
									zfyve21		ENSDARG00000032614	ENSDART00000142982
									zgc:101549		ENSDARG00000039649	ENSDART00000144879
									zgc:101560		ENSDARG00000039649	ENSDART00000057956
									zgc:103755		ENSDARG00000053833	ENSDART00000075940
									zgc:110158		ENSDARG00000035609	ENSDART00000128781
									zgc:110789		ENSDARG00000098764	ENSDART00000164568
									zgc:110852		ENSDARG00000098764	ENSDART00000166327
									zgc:112294		ENSDARG00000098764	ENSDART00000160265
									zgc:113355		ENSDARG00000098764	ENSDART00000163740
									zgc:114181		ENSDARG00000098764	ENSDART00000164299
									zgc:153932		ENSDARG00000099766	ENSDART00000171996
									zgc:154061		ENSDARG00000099766	ENSDART00000166865
									zgc:154085		ENSDARG00000009438	ENSDART00000014062
									zgc:158463		ENSDARG00000009438	ENSDART00000167908
									zgc:158604		ENSDARG00000001879	ENSDART00000143666
									zgc:158824		ENSDARG00000001879	ENSDART00000137935
									zgc:162298		ENSDARG00000001879	ENSDART00000160462
									zgc:162816		ENSDARG00000001879	ENSDART00000073629
									zgc:165617		ENSDARG00000021439	ENSDART00000017052
									zgc:171485		ENSDARG00000104225	ENSDART00000169923
									zgc:171489		ENSDARG00000041776	ENSDART00000146084
									zgc:171544		ENSDARG00000041776	ENSDART00000061232
									zgc:173577		ENSDARG00000056745	ENSDART00000140161
									zgc:173837		ENSDARG00000056745	ENSDART00000144523
									zgc:174904		ENSDARG00000056745	ENSDART00000100853
									zgc:194665		ENSDARG00000061836	ENSDART00000139001
									zgc:64189		ENSDARG00000061836	ENSDART00000090235
									zgc:77304		ENSDARG00000061836	ENSDART00000044670
									zgc:91968		ENSDARG00000069677	ENSDART00000101580
									zgc:92445		ENSDARG00000055271	ENSDART00000011506
									zgc:92873		ENSDARG00000022569	ENSDART00000029874
									znf143a		ENSDARG00000022569	ENSDART00000123309
									znf280d		ENSDARG00000079251	ENSDART00000112484
									znf423		ENSDARG00000098944	ENSDART00000157453
									znf536		ENSDARG00000098944	ENSDART00000163684
									znf574		ENSDARG00000016536	ENSDART00000014806
									znf644b		ENSDARG00000078828	ENSDART00000113930
									zranb1b		ENSDARG00000062631	ENSDART00000135731
									zranb3		ENSDARG00000062631	ENSDART00000090788
											ENSDARG00000052960	ENSDART00000121432
											ENSDARG00000017107	ENSDART00000026635
											ENSDARG00000052695	ENSDART00000133384
											ENSDARG00000040926	ENSDART00000130163
											ENSDARG00000040926	ENSDART00000133361
											ENSDARG00000040926	ENSDART00000134910
											ENSDARG00000040926	ENSDART00000059976
											ENSDARG00000057143	ENSDART00000022685
											ENSDARG00000000018	ENSDART00000138183
											ENSDARG00000043746	ENSDART00000154519
											ENSDARG00000043746	ENSDART00000153697
											ENSDARG00000043746	ENSDART00000155007
											ENSDARG00000043746	ENSDART00000156928
											ENSDARG00000043746	ENSDART00000156391
											ENSDARG00000043746	ENSDART00000155341
											ENSDARG00000043746	ENSDART00000109034
											ENSDARG00000043746	ENSDART00000088179
											ENSDARG00000043746	ENSDART00000064241
											ENSDARG00000021853	ENSDART00000035018
											ENSDARG00000021853	ENSDART00000132895
											ENSDARG00000059897	ENSDART00000131732
											ENSDARG00000059897	ENSDART00000140574
											ENSDARG00000059897	ENSDART00000083790
											ENSDARG00000020527	ENSDART00000131295
											ENSDARG00000020527	ENSDART00000143377
											ENSDARG00000020527	ENSDART00000136480
											ENSDARG00000020527	ENSDART00000168803
											ENSDARG00000024815	ENSDART00000030420
											ENSDARG00000024815	ENSDART00000160618
											ENSDARG00000024815	ENSDART00000163335
											ENSDARG00000024815	ENSDART00000080687
											ENSDARG00000007982	ENSDART00000010177
											ENSDARG00000102669	ENSDART00000170808
											ENSDARG00000025555	ENSDART00000038310
											ENSDARG00000025555	ENSDART00000132731
											ENSDARG00000094992	ENSDART00000064083
											ENSDARG00000101325	ENSDART00000159249
											ENSDARG00000062811	ENSDART00000091224
											ENSDARG00000030154	ENSDART00000151399
											ENSDARG00000017703	ENSDART00000020808
											ENSDARG00000100462	ENSDART00000159062
											ENSDARG00000034907	ENSDART00000144069
											ENSDARG00000034907	ENSDART00000144718
											ENSDARG00000034907	ENSDART00000043291
											ENSDARG00000021555	ENSDART00000029649
											ENSDARG00000021555	ENSDART00000146240
											ENSDARG00000021555	ENSDART00000157437
											ENSDARG00000032578	ENSDART00000149970
											ENSDARG00000032578	ENSDART00000149044
											ENSDARG00000032578	ENSDART00000043210
											ENSDARG00000021336	ENSDART00000027919
											ENSDARG00000021336	ENSDART00000167699
											ENSDARG00000027041	ENSDART00000155592
											ENSDARG00000089805	ENSDART00000127838
											ENSDARG00000052494	ENSDART00000074362
											ENSDARG00000052494	ENSDART00000148544
											ENSDARG00000036175	ENSDART00000173192
											ENSDARG00000036175	ENSDART00000105588
											ENSDARG00000087798	ENSDART00000144257
											ENSDARG00000087798	ENSDART00000141484
											ENSDARG00000087798	ENSDART00000167658
											ENSDARG00000090255	ENSDART00000122935
											ENSDARG00000098984	ENSDART00000167520
											ENSDARG00000011743	ENSDART00000135044
											ENSDARG00000075530	ENSDART00000157153
											ENSDARG00000075530	ENSDART00000110441
											ENSDARG00000100020	ENSDART00000159312
											ENSDARG00000100020	ENSDART00000160766
											ENSDARG00000100020	ENSDART00000172400
											ENSDARG00000042332	ENSDART00000129407
											ENSDARG00000042332	ENSDART00000062069
											ENSDARG00000019328	ENSDART00000016230
											ENSDARG00000019328	ENSDART00000157414
											ENSDARG00000036985	ENSDART00000042781
											ENSDARG00000105223	ENSDART00000164295
											ENSDARG00000105223	ENSDART00000165083
											ENSDARG00000105223	ENSDART00000169771
											ENSDARG00000052025	ENSDART00000073755
											ENSDARG00000052025	ENSDART00000122242
											ENSDARG00000058551	ENSDART00000081431
											ENSDARG00000058551	ENSDART00000164227
											ENSDARG00000067829	ENSDART00000097710
											ENSDARG00000053205	ENSDART00000112567
											ENSDARG00000053205	ENSDART00000170521
											ENSDARG00000103994	ENSDART00000166085
											ENSDARG00000013379	ENSDART00000155231
											ENSDARG00000013379	ENSDART00000153474
											ENSDARG00000013379	ENSDART00000155375
											ENSDARG00000013379	ENSDART00000155729
											ENSDARG00000013379	ENSDART00000156797
											ENSDARG00000013379	ENSDART00000154483
											ENSDARG00000013379	ENSDART00000153639
											ENSDARG00000013379	ENSDART00000155500
											ENSDARG00000011122	ENSDART00000015214
											ENSDARG00000041952	ENSDART00000114931
											ENSDARG00000041952	ENSDART00000165167
											ENSDARG00000061830	ENSDART00000140263
											ENSDARG00000061830	ENSDART00000088653
											ENSDARG00000040620	ENSDART00000059476
											ENSDARG00000040620	ENSDART00000144671
											ENSDARG00000006621	ENSDART00000160524
											ENSDARG00000006621	ENSDART00000102335
											ENSDARG00000006621	ENSDART00000166788
											ENSDARG00000015901	ENSDART00000038648
											ENSDARG00000015901	ENSDART00000135075
											ENSDARG00000015901	ENSDART00000141722
											ENSDARG00000015901	ENSDART00000149789
											ENSDARG00000015891	ENSDART00000004122
											ENSDARG00000015891	ENSDART00000169949
											ENSDARG00000103479	ENSDART00000168912
											ENSDARG00000103479	ENSDART00000161714
											ENSDARG00000103479	ENSDART00000171014
											ENSDARG00000097572	ENSDART00000092493
											ENSDARG00000074781	ENSDART00000154732
											ENSDARG00000101081	ENSDART00000157700
											ENSDARG00000101081	ENSDART00000162518
											ENSDARG00000101081	ENSDART00000161729
											ENSDARG00000063390	ENSDART00000170952
											ENSDARG00000063390	ENSDART00000144571
											ENSDARG00000097478	ENSDART00000123588
											ENSDARG00000097478	ENSDART00000170462
											ENSDARG00000097478	ENSDART00000169708
											ENSDARG00000097478	ENSDART00000164943
											ENSDARG00000002026	ENSDART00000131553
											ENSDARG00000002026	ENSDART00000139958
											ENSDARG00000002026	ENSDART00000136913
											ENSDARG00000002026	ENSDART00000018737
											ENSDARG00000043105	ENSDART00000063287
											ENSDARG00000099593	ENSDART00000160803
											ENSDARG00000099593	ENSDART00000166867
											ENSDARG00000101458	ENSDART00000157802
											ENSDARG00000101458	ENSDART00000164452
											ENSDARG00000101458	ENSDART00000159614
											ENSDARG00000068587	ENSDART00000099247
											ENSDARG00000068587	ENSDART00000099248
											ENSDARG00000068587	ENSDART00000134495
											ENSDARG00000068587	ENSDART00000165590
											ENSDARG00000006092	ENSDART00000005927
											ENSDARG00000006092	ENSDART00000168069
											ENSDARG00000075632	ENSDART00000133519
											ENSDARG00000075632	ENSDART00000137383
											ENSDARG00000075632	ENSDART00000141728
											ENSDARG00000075632	ENSDART00000109222
											ENSDARG00000052121	ENSDART00000073912
											ENSDARG00000054003	ENSDART00000172865
											ENSDARG00000054003	ENSDART00000052546
											ENSDARG00000003109	ENSDART00000020638
											ENSDARG00000003109	ENSDART00000134447
											ENSDARG00000003109	ENSDART00000138963
											ENSDARG00000003109	ENSDART00000144141
											ENSDARG00000077353	ENSDART00000142085
											ENSDARG00000077353	ENSDART00000135130
											ENSDARG00000077353	ENSDART00000111345
											ENSDARG00000099746	ENSDART00000165570
											ENSDARG00000036171	ENSDART00000148938
											ENSDARG00000036171	ENSDART00000150107
											ENSDARG00000031269	ENSDART00000148147
											ENSDARG00000031269	ENSDART00000044429
											ENSDARG00000087893	ENSDART00000138783
											ENSDARG00000060944	ENSDART00000086405
											ENSDARG00000060944	ENSDART00000098253
											ENSDARG00000053058	ENSDART00000075028
											ENSDARG00000053058	ENSDART00000134524
											ENSDARG00000010160	ENSDART00000128613
											ENSDARG00000010160	ENSDART00000018822
											ENSDARG00000010160	ENSDART00000172555
											ENSDARG00000070081	ENSDART00000058578
											ENSDARG00000070081	ENSDART00000132140
											ENSDARG00000044601	ENSDART00000081952
											ENSDARG00000044601	ENSDART00000124662
											ENSDARG00000044601	ENSDART00000081966
											ENSDARG00000044601	ENSDART00000125918
											ENSDARG00000044601	ENSDART00000132350
											ENSDARG00000044601	ENSDART00000126142
											ENSDARG00000090035	ENSDART00000157043
											ENSDARG00000090035	ENSDART00000163139
											ENSDARG00000090035	ENSDART00000031265
											ENSDARG00000053459	ENSDART00000075497
											ENSDARG00000057598	ENSDART00000080306
											ENSDARG00000044485	ENSDART00000065331
											ENSDARG00000077852	ENSDART00000146463
											ENSDARG00000077852	ENSDART00000146415
											ENSDARG00000077852	ENSDART00000132418
											ENSDARG00000039681	ENSDART00000058007
											ENSDARG00000017740	ENSDART00000021035
											ENSDARG00000017740	ENSDART00000152944
											ENSDARG00000017740	ENSDART00000145481
											ENSDARG00000017740	ENSDART00000131887
											ENSDARG00000062244	ENSDART00000137672
											ENSDARG00000016513	ENSDART00000022758
											ENSDARG00000016513	ENSDART00000127259
											ENSDARG00000058522	ENSDART00000035513
											ENSDARG00000089172	ENSDART00000148816
											ENSDARG00000089172	ENSDART00000122795
											ENSDARG00000087835	ENSDART00000137552
											ENSDARG00000102424	ENSDART00000164979
											ENSDARG00000102424	ENSDART00000165161
											ENSDARG00000040048	ENSDART00000139448
											ENSDARG00000040048	ENSDART00000170030
											ENSDARG00000040048	ENSDART00000058574
											ENSDARG00000063264	ENSDART00000092290
											ENSDARG00000063264	ENSDART00000151674
											ENSDARG00000074270	ENSDART00000153175
											ENSDARG00000020952	ENSDART00000079049
											ENSDARG00000059707	ENSDART00000146133
											ENSDARG00000059707	ENSDART00000083296
											ENSDARG00000042249	ENSDART00000147284
											ENSDARG00000042249	ENSDART00000093131
											ENSDARG00000011673	ENSDART00000133365
											ENSDARG00000103750	ENSDART00000160605
											ENSDARG00000103750	ENSDART00000033332
											ENSDARG00000103750	ENSDART00000167088
											ENSDARG00000103750	ENSDART00000168264
											ENSDARG00000094415	ENSDART00000140933
											ENSDARG00000094415	ENSDART00000171973
											ENSDARG00000078151	ENSDART00000134340
											ENSDARG00000078151	ENSDART00000114472
											ENSDARG00000087224	ENSDART00000127506
											ENSDARG00000087224	ENSDART00000165912
											ENSDARG00000062750	ENSDART00000148312
											ENSDARG00000093998	ENSDART00000136985
											ENSDARG00000071029	ENSDART00000143120
											ENSDARG00000071029	ENSDART00000138635
											ENSDARG00000071029	ENSDART00000162292
											ENSDARG00000071029	ENSDART00000080625
											ENSDARG00000092077	ENSDART00000139449
											ENSDARG00000092166	ENSDART00000145275
											ENSDARG00000092166	ENSDART00000139286
											ENSDARG00000092166	ENSDART00000140373
											ENSDARG00000092166	ENSDART00000146895
											ENSDARG00000092166	ENSDART00000139952
											ENSDARG00000092166	ENSDART00000133946
											ENSDARG00000092166	ENSDART00000137441
											ENSDARG00000020718	ENSDART00000149425
											ENSDARG00000020718	ENSDART00000056278
											ENSDARG00000075723	ENSDART00000134498
											ENSDARG00000001906	ENSDART00000132853
											ENSDARG00000001906	ENSDART00000025860
											ENSDARG00000038979	ENSDART00000099581
											ENSDARG00000056572	ENSDART00000079092
											ENSDARG00000058672	ENSDART00000132180
											ENSDARG00000058672	ENSDART00000151391
											ENSDARG00000058672	ENSDART00000136704
											ENSDARG00000058672	ENSDART00000146691
											ENSDARG00000058672	ENSDART00000081584
											ENSDARG00000075958	ENSDART00000146987
											ENSDARG00000067718	ENSDART00000147767
											ENSDARG00000070414	ENSDART00000132292
											ENSDARG00000070414	ENSDART00000056913
											ENSDARG00000103676	ENSDART00000163830
											ENSDARG00000103676	ENSDART00000163617
											ENSDARG00000056917	ENSDART00000138466
											ENSDARG00000056917	ENSDART00000143166
											ENSDARG00000056917	ENSDART00000115313
											ENSDARG00000056917	ENSDART00000142231
											ENSDARG00000056917	ENSDART00000135346
											ENSDARG00000056917	ENSDART00000140753
											ENSDARG00000056917	ENSDART00000141281
											ENSDARG00000056917	ENSDART00000137660
											ENSDARG00000056917	ENSDART00000141116
											ENSDARG00000056917	ENSDART00000111653
											ENSDARG00000042151	ENSDART00000100667
											ENSDARG00000010641	ENSDART00000039969
											ENSDARG00000010641	ENSDART00000138559
											ENSDARG00000010641	ENSDART00000132033
											ENSDARG00000010641	ENSDART00000170453
											ENSDARG00000026835	ENSDART00000032309
											ENSDARG00000026835	ENSDART00000131576
											ENSDARG00000059805	ENSDART00000083532
											ENSDARG00000040257	ENSDART00000164409
											ENSDARG00000040257	ENSDART00000165451
											ENSDARG00000040257	ENSDART00000166509
											ENSDARG00000040257	ENSDART00000058892
											ENSDARG00000070447	ENSDART00000103397
											ENSDARG00000070447	ENSDART00000160219
											ENSDARG00000070214	ENSDART00000102870
											ENSDARG00000039647	ENSDART00000017551
											ENSDARG00000039647	ENSDART00000172975
											ENSDARG00000102265	ENSDART00000169572
											ENSDARG00000102265	ENSDART00000166095
											ENSDARG00000102265	ENSDART00000161667
											ENSDARG00000102265	ENSDART00000165175
											ENSDARG00000009806	ENSDART00000003435
											ENSDARG00000016086	ENSDART00000004923
											ENSDARG00000024651	ENSDART00000128530
											ENSDARG00000024651	ENSDART00000102584
											ENSDARG00000024651	ENSDART00000148818
											ENSDARG00000024651	ENSDART00000149146
											ENSDARG00000011125	ENSDART00000011663
											ENSDARG00000043848	ENSDART00000064376
											ENSDARG00000043848	ENSDART00000135058
											ENSDARG00000070913	ENSDART00000104493
											ENSDARG00000015536	ENSDART00000150068
											ENSDARG00000015536	ENSDART00000150225
											ENSDARG00000015536	ENSDART00000149843
											ENSDARG00000015536	ENSDART00000100998
											ENSDARG00000021115	ENSDART00000134794
											ENSDARG00000021115	ENSDART00000140867
											ENSDARG00000021115	ENSDART00000137923
											ENSDARG00000041449	ENSDART00000060764
											ENSDARG00000068732	ENSDART00000099528
											ENSDARG00000043587	ENSDART00000064007
											ENSDARG00000043587	ENSDART00000123527
											ENSDARG00000043587	ENSDART00000140655
											ENSDARG00000029818	ENSDART00000148384
											ENSDARG00000029818	ENSDART00000043312
											ENSDARG00000029818	ENSDART00000149400
											ENSDARG00000029818	ENSDART00000149607
											ENSDARG00000079160	ENSDART00000110291
											ENSDARG00000054501	ENSDART00000043502
											ENSDARG00000054501	ENSDART00000168356
											ENSDARG00000054501	ENSDART00000076693
											ENSDARG00000054501	ENSDART00000073631
											ENSDARG00000102741	ENSDART00000157771
											ENSDARG00000102741	ENSDART00000166758
											ENSDARG00000055075	ENSDART00000066331
											ENSDARG00000055075	ENSDART00000152997
											ENSDARG00000055075	ENSDART00000152921
											ENSDARG00000055075	ENSDART00000152869
											ENSDARG00000055075	ENSDART00000152852
											ENSDARG00000055075	ENSDART00000152864
											ENSDARG00000055075	ENSDART00000153195
											ENSDARG00000035944	ENSDART00000134645
											ENSDARG00000035944	ENSDART00000052169
											ENSDARG00000028321	ENSDART00000030133
											ENSDARG00000031562	ENSDART00000090939
											ENSDARG00000031562	ENSDART00000130670
											ENSDARG00000019572	ENSDART00000128588
											ENSDARG00000019572	ENSDART00000166065
											ENSDARG00000019572	ENSDART00000133084
											ENSDARG00000019572	ENSDART00000139397
											ENSDARG00000056550	ENSDART00000079064
											ENSDARG00000079766	ENSDART00000150156
											ENSDARG00000059900	ENSDART00000143909
											ENSDARG00000004712	ENSDART00000006612
											ENSDARG00000102365	ENSDART00000171041
											ENSDARG00000102365	ENSDART00000166031
											ENSDARG00000004714	ENSDART00000009938
											ENSDARG00000004714	ENSDART00000131282
											ENSDARG00000004714	ENSDART00000138263
											ENSDARG00000004714	ENSDART00000140338
											ENSDARG00000004714	ENSDART00000136745
											ENSDARG00000004714	ENSDART00000161387
											ENSDARG00000004714	ENSDART00000165649
											ENSDARG00000004714	ENSDART00000073766
											ENSDARG00000027316	ENSDART00000034441
											ENSDARG00000027316	ENSDART00000161394
											ENSDARG00000053474	ENSDART00000142329
											ENSDARG00000053474	ENSDART00000009794
											ENSDARG00000053474	ENSDART00000136617
											ENSDARG00000078186	ENSDART00000108995
											ENSDARG00000078186	ENSDART00000155376
											ENSDARG00000078186	ENSDART00000123544
											ENSDARG00000098903	ENSDART00000171325
											ENSDARG00000098903	ENSDART00000161618
											ENSDARG00000017494	ENSDART00000121885
											ENSDARG00000052654	ENSDART00000153187
											ENSDARG00000078430	ENSDART00000143978
											ENSDARG00000078430	ENSDART00000131640
											ENSDARG00000078430	ENSDART00000138262
											ENSDARG00000078430	ENSDART00000110751
											ENSDARG00000057042	ENSDART00000079638
											ENSDARG00000057042	ENSDART00000157705
											ENSDARG00000057042	ENSDART00000113099
											ENSDARG00000088356	ENSDART00000130610
											ENSDARG00000012790	ENSDART00000027605
											ENSDARG00000012790	ENSDART00000083879
											ENSDARG00000069589	ENSDART00000078887
											ENSDARG00000069589	ENSDART00000101402
											ENSDARG00000014682	ENSDART00000020995
											ENSDARG00000068141	ENSDART00000098355
											ENSDARG00000099609	ENSDART00000166230
											ENSDARG00000003963	ENSDART00000016024
											ENSDARG00000041779	ENSDART00000143680
											ENSDARG00000041779	ENSDART00000109681
											ENSDARG00000041779	ENSDART00000101041
											ENSDARG00000041779	ENSDART00000153203
											ENSDARG00000041779	ENSDART00000121818
											ENSDARG00000093901	ENSDART00000140654
											ENSDARG00000068179	ENSDART00000098424
											ENSDARG00000069420	ENSDART00000127581
											ENSDARG00000075666	ENSDART00000054115
											ENSDARG00000025299	ENSDART00000146692
											ENSDARG00000025299	ENSDART00000040500
											ENSDARG00000002344	ENSDART00000041279
											ENSDARG00000002344	ENSDART00000147341
											ENSDARG00000098591	ENSDART00000168241
											ENSDARG00000023151	ENSDART00000038807
											ENSDARG00000023151	ENSDART00000133737
											ENSDARG00000023151	ENSDART00000146235
											ENSDARG00000023151	ENSDART00000143299
											ENSDARG00000023151	ENSDART00000159220
											ENSDARG00000054746	ENSDART00000123886
											ENSDARG00000007024	ENSDART00000146940
											ENSDARG00000007024	ENSDART00000024046
											ENSDARG00000007024	ENSDART00000133574
											ENSDARG00000012314	ENSDART00000150159
											ENSDARG00000012314	ENSDART00000115250
											ENSDARG00000012314	ENSDART00000167778
											ENSDARG00000012314	ENSDART00000166108
											ENSDARG00000022187	ENSDART00000143571
											ENSDARG00000022187	ENSDART00000123199
											ENSDARG00000022187	ENSDART00000100391
											ENSDARG00000023815	ENSDART00000134056
											ENSDARG00000023815	ENSDART00000028161
											ENSDARG00000023815	ENSDART00000129395
											ENSDARG00000070161	ENSDART00000137516
											ENSDARG00000070161	ENSDART00000134082
											ENSDARG00000070161	ENSDART00000102734
											ENSDARG00000021916	ENSDART00000031490
											ENSDARG00000021916	ENSDART00000167094
											ENSDARG00000058702	ENSDART00000081620
											ENSDARG00000070721	ENSDART00000150885
											ENSDARG00000070721	ENSDART00000151750
											ENSDARG00000070721	ENSDART00000104116
											ENSDARG00000099761	ENSDART00000167949
											ENSDARG00000018006	ENSDART00000152111
											ENSDARG00000018006	ENSDART00000045991
											ENSDARG00000074611	ENSDART00000142407
											ENSDARG00000074611	ENSDART00000134598
											ENSDARG00000074611	ENSDART00000111491
											ENSDARG00000014796	ENSDART00000099880
											ENSDARG00000071208	ENSDART00000105133
											ENSDARG00000007614	ENSDART00000150173
											ENSDARG00000007614	ENSDART00000150178
											ENSDARG00000035622	ENSDART00000124002
											ENSDARG00000035622	ENSDART00000124467
											ENSDARG00000035622	ENSDART00000139390
											ENSDARG00000035622	ENSDART00000051649
											ENSDARG00000026500	ENSDART00000130825
											ENSDARG00000101900	ENSDART00000163071
											ENSDARG00000101900	ENSDART00000162720
											ENSDARG00000101900	ENSDART00000163271
											ENSDARG00000101900	ENSDART00000170617
											ENSDARG00000061248	ENSDART00000087118
											ENSDARG00000035913	ENSDART00000052126
											ENSDARG00000035913	ENSDART00000137884
											ENSDARG00000035913	ENSDART00000145423
											ENSDARG00000035913	ENSDART00000140603
											ENSDARG00000035913	ENSDART00000139599
											ENSDARG00000035913	ENSDART00000135484
											ENSDARG00000035913	ENSDART00000143394
											ENSDARG00000045983	ENSDART00000134585
											ENSDARG00000045983	ENSDART00000067600
											ENSDARG00000090751	ENSDART00000129803
											ENSDARG00000090751	ENSDART00000155294
											ENSDARG00000090751	ENSDART00000156461
											ENSDARG00000062338	ENSDART00000147229
											ENSDARG00000062338	ENSDART00000127834
											ENSDARG00000062338	ENSDART00000144499
											ENSDARG00000062338	ENSDART00000146011
											ENSDARG00000062338	ENSDART00000130059
											ENSDARG00000041572	ENSDART00000060949
											ENSDARG00000040123	ENSDART00000141941
											ENSDARG00000040123	ENSDART00000151936
											ENSDARG00000040123	ENSDART00000104583
											ENSDARG00000040123	ENSDART00000058685
											ENSDARG00000027887	ENSDART00000042588
											ENSDARG00000027887	ENSDART00000074728
											ENSDARG00000027887	ENSDART00000132458
											ENSDARG00000027887	ENSDART00000074738
											ENSDARG00000027887	ENSDART00000141024
											ENSDARG00000027887	ENSDART00000140473
											ENSDARG00000099870	ENSDART00000160708
											ENSDARG00000099870	ENSDART00000169111
											ENSDARG00000099870	ENSDART00000163817
											ENSDARG00000099870	ENSDART00000158133
											ENSDARG00000099870	ENSDART00000168446
											ENSDARG00000104663	ENSDART00000169038
											ENSDARG00000104663	ENSDART00000159292
											ENSDARG00000056490	ENSDART00000137476
											ENSDARG00000056490	ENSDART00000004816
											ENSDARG00000056490	ENSDART00000138822
											ENSDARG00000056490	ENSDART00000170171
											ENSDARG00000056490	ENSDART00000155577
											ENSDARG00000052497	ENSDART00000074361
											ENSDARG00000021909	ENSDART00000036472
											ENSDARG00000010602	ENSDART00000018047
											ENSDARG00000069583	ENSDART00000156368
											ENSDARG00000069583	ENSDART00000161704
											ENSDARG00000069583	ENSDART00000164022
											ENSDARG00000069583	ENSDART00000101394
											ENSDARG00000052779	ENSDART00000139094
											ENSDARG00000052779	ENSDART00000074682
											ENSDARG00000052779	ENSDART00000111449
											ENSDARG00000070461	ENSDART00000155310
											ENSDARG00000070461	ENSDART00000103434
											ENSDARG00000089382	ENSDART00000126982
											ENSDARG00000070416	ENSDART00000124830
											ENSDARG00000070416	ENSDART00000162768
											ENSDARG00000052300	ENSDART00000074129
											ENSDARG00000098923	ENSDART00000158765
											ENSDARG00000076949	ENSDART00000112276
											ENSDARG00000059049	ENSDART00000082050
											ENSDARG00000004577	ENSDART00000026401
											ENSDARG00000033501	ENSDART00000135337
											ENSDARG00000011076	ENSDART00000147056
											ENSDARG00000011076	ENSDART00000151050
											ENSDARG00000011076	ENSDART00000017535
											ENSDARG00000102060	ENSDART00000159278
											ENSDARG00000102060	ENSDART00000172659
											ENSDARG00000012887	ENSDART00000048104
											ENSDARG00000077013	ENSDART00000110906
											ENSDARG00000095732	ENSDART00000142700
											ENSDARG00000095732	ENSDART00000138105
											ENSDARG00000103648	ENSDART00000167149
											ENSDARG00000103648	ENSDART00000164284
											ENSDARG00000103648	ENSDART00000160089
											ENSDARG00000103648	ENSDART00000170390
											ENSDARG00000087074	ENSDART00000125158
											ENSDARG00000102025	ENSDART00000169283
											ENSDARG00000063190	ENSDART00000092113
											ENSDARG00000091538	ENSDART00000136408
											ENSDARG00000091538	ENSDART00000123574

## Sheet: CNE_overlap_tiles
Chromosome	Start	End					BIOMART
1	50094001	50094300			GREAT LIST		Ensembl Gene ID	Ensembl Transcript ID
2	20296801	20297100			adarb2		ENSDARG00000071823	ENSDART00000139596
2	58849801	58850100			adck1		ENSDARG00000071823	ENSDART00000158354
3	27951601	27951900			agpat9		ENSDARG00000062561	ENSDART00000123845
4	820201	820500			antxr2a		ENSDARG00000062561	ENSDART00000157128
4	6219001	6219300			aprt		ENSDARG00000104118	ENSDART00000171557
4	12510301	12510600			arhgef39		ENSDARG00000104118	ENSDART00000159606
4	12558301	12558600			atp11b		ENSDARG00000003519	ENSDART00000148514
4	12579601	12579900			barhl2		ENSDARG00000003519	ENSDART00000013796
5	38826901	38827200			barx1		ENSDARG00000003519	ENSDART00000160314
5	40201801	40202100			bin1		ENSDARG00000003519	ENSDART00000168721
5	47609401	47609700			calca		ENSDARG00000013476	ENSDART00000027756
5	67282201	67282500			ccdc149a		ENSDARG00000013476	ENSDART00000140503
6	6915901	6916200			celf4		ENSDARG00000013476	ENSDART00000127150
6	11598901	11599200			colec11		ENSDARG00000104361	ENSDART00000165609
6	24699001	24699300			cpb1		ENSDARG00000104361	ENSDART00000163726
6	39830101	39830400			dckl1b		ENSDARG00000007407	ENSDART00000023889
7	27390001	27390300			dgkh		ENSDARG00000056590	ENSDART00000079112
7	46170901	46171200			dhx15		ENSDARG00000056590	ENSDART00000100989
7	46362601	46362900			dph1		ENSDARG00000078829	ENSDART00000112841
7	52375801	52376100			dph6		ENSDARG00000070045	ENSDART00000131538
7	55299601	55299900			dpydb		ENSDARG00000070045	ENSDART00000151297
7	68541001	68541300			dpysl5b		ENSDARG00000070045	ENSDART00000081510
7	71073901	71074200			ebf3		ENSDARG00000013266	ENSDART00000025019
8	33675301	33675600			efhb		ENSDARG00000045442	ENSDART00000121576
8	48198601	48198900			egln3		ENSDARG00000045442	ENSDART00000066833
9	17813401	17813700			epc1		ENSDARG00000045442	ENSDART00000169128
9	51980401	51980700			esrrb		ENSDARG00000018716	ENSDART00000013111
10	38174101	38174400			eya1		ENSDARG00000018716	ENSDART00000026174
11	27369301	27369600			fam13a		ENSDARG00000018716	ENSDART00000166566
12	42321901	42322200			fbxl15		ENSDARG00000018716	ENSDART00000060356
12	42744001	42744300			ferd3l		ENSDARG00000015392	ENSDART00000081245
12	42780301	42780600			fzd8a		ENSDARG00000015392	ENSDART00000149682
12	45591301	45591600			galns		ENSDARG00000057973	ENSDART00000140214
13	3737401	3737700			gapvd1		ENSDARG00000057973	ENSDART00000152243
13	51689401	51689700			gatad2ab		ENSDARG00000042839	ENSDART00000126277
14	4966201	4966500			gsg1l		ENSDARG00000042839	ENSDART00000156774
14	26707801	26708100			gsx1		ENSDARG00000042839	ENSDART00000155981
14	26923501	26923800			hel_dr4		ENSDARG00000010267	ENSDART00000100133
15	25731001	25731300			herc3		ENSDARG00000010267	ENSDART00000124724
15	26126401	26126700			hic1		ENSDARG00000059311	ENSDART00000067455
15	30771901	30772200			hk2		ENSDARG00000059311	ENSDART00000134323
15	33126301	33126600			hmx2		ENSDARG00000069703	ENSDART00000101629
16	33246301	33246600			ihhb		ENSDARG00000032553	ENSDART00000149640
16	35058301	35058600			im:6908224		ENSDARG00000032553	ENSDART00000150063
16	40381201	40381500			irx3b		ENSDARG00000014259	ENSDART00000134221
16	43983301	43983600			isl1		ENSDARG00000014259	ENSDART00000138119
16	50121601	50121900			kcng1		ENSDARG00000014259	ENSDART00000142058
17	9448801	9449100			lbx2		ENSDARG00000014259	ENSDART00000136443
17	17630401	17630700			lmo1		ENSDARG00000014259	ENSDART00000012253
17	18060901	18061200			lmo3		ENSDARG00000014259	ENSDART00000081595
17	18504601	18504900			lmx1bb		ENSDARG00000075564	ENSDART00000080389
17	21734401	21734700			mab21l1		ENSDARG00000005284	ENSDART00000124455
17	36490501	36490800			mef2aa		ENSDARG00000092160	ENSDART00000143231
17	52292101	52292400			mef2cb		ENSDARG00000045444	ENSDART00000066835
17	52362301	52362600			meis2a		ENSDARG00000051853	ENSDART00000149478
17	52661401	52661700			mrps23		ENSDARG00000051853	ENSDART00000098468
17	52748701	52749000			msi2b		ENSDARG00000051853	ENSDART00000165255
17	52963801	52964100			mtif3		ENSDARG00000090183	ENSDART00000113230
17	53019001	53019300			myl12.1		ENSDARG00000090183	ENSDART00000161282
18	17378401	17378700			myl6		ENSDARG00000090183	ENSDART00000112854
18	17378701	17379000			ncoa4		ENSDARG00000006192	ENSDART00000033103
18	23615401	23615700			nek7		ENSDARG00000006192	ENSDART00000137985
19	2408101	2408400			nkx6.1		ENSDARG00000006192	ENSDART00000160413
19	28807801	28808100			npffr1l2		ENSDARG00000037390	ENSDART00000054408
20	32555701	32556000			nppa		ENSDARG00000035735	ENSDART00000051833
21	6537301	6537600			nr2e1		ENSDARG00000035735	ENSDART00000124890
21	12332101	12332400			nr2f2		ENSDARG00000075887	ENSDART00000141977
21	12864301	12864600			nrxn3a		ENSDARG00000055493	ENSDART00000077853
21	19250101	19250400			oxr1a		ENSDARG00000055493	ENSDART00000148190
22	18267601	18267900			paqr3a		ENSDARG00000101482	ENSDART00000160690
22	23148001	23148300			paqr7b		ENSDARG00000070954	ENSDART00000127254
22	37152601	37152900			pax2b		ENSDARG00000058815	ENSDART00000122719
23	39161701	39162000			pfkmb		ENSDARG00000058815	ENSDART00000081760
24	3479701	3480000			phf2		ENSDARG00000031138	ENSDART00000042271
24	4651201	4651500			pou3f1		ENSDARG00000031138	ENSDART00000158027
24	14026801	14027100			ppargc1a		ENSDARG00000004023	ENSDART00000010896
25	35898901	35899200			prdm16		ENSDARG00000099038	ENSDART00000160957
					prox2		ENSDARG00000025131	ENSDART00000031508
					ptbp2b		ENSDARG00000034504	ENSDART00000139655
					ptprc		ENSDARG00000034504	ENSDART00000158921
					ptprsb		ENSDARG00000034504	ENSDART00000044208
					ptprub		ENSDARG00000008720	ENSDART00000133767
					qkib		ENSDARG00000008720	ENSDART00000003583
					rbfox1		ENSDARG00000008720	ENSDART00000134362
					rragca		ENSDARG00000008720	ENSDART00000112860
					rras2		ENSDARG00000008720	ENSDART00000166147
					rspo3		ENSDARG00000068365	ENSDART00000076420
					sall4		ENSDARG00000068365	ENSDART00000147131
					sec63		ENSDARG00000068365	ENSDART00000127460
					setd3		ENSDARG00000102047	ENSDART00000164928
					si:ch1073-391i24.1		ENSDARG00000031756	ENSDART00000143977
					si:ch211-55a7.1		ENSDARG00000031756	ENSDART00000148106
					si:dkey-228b2.5		ENSDARG00000031756	ENSDART00000005740
					si:dkey-242e21.3		ENSDARG00000031756	ENSDART00000124818
					si:dkey-261i16.5		ENSDARG00000031756	ENSDART00000147446
					si:dkey-3h3.3		ENSDARG00000031756	ENSDART00000171594
					sobpb		ENSDARG00000009418	ENSDART00000135911
					sox2		ENSDARG00000009418	ENSDART00000138702
					sox6		ENSDARG00000009418	ENSDART00000163250
					spred1		ENSDARG00000009418	ENSDART00000044083
					tap1		ENSDARG00000098240	ENSDART00000158273
					tbr1b		ENSDARG00000098240	ENSDART00000160507
					tcf12		ENSDARG00000098240	ENSDART00000171700
					tmem161a		ENSDARG00000098240	ENSDART00000161414
					tnfsf11		ENSDARG00000077840	ENSDART00000144970
					trhr2		ENSDARG00000077840	ENSDART00000143510
					tsc22d3		ENSDARG00000077840	ENSDART00000033976
					tsr1		ENSDARG00000033973	ENSDART00000135632
					usp25		ENSDARG00000033973	ENSDART00000044452
					vax1		ENSDARG00000032614	ENSDART00000100194
					vox		ENSDARG00000032614	ENSDART00000155212
					vrk1		ENSDARG00000032614	ENSDART00000156584
					wdr37		ENSDARG00000032614	ENSDART00000156160
					xkr9		ENSDARG00000032614	ENSDART00000154714
					zfpm1		ENSDARG00000032614	ENSDART00000156914
					zfpm2a		ENSDARG00000032614	ENSDART00000050649
					zgc:110204		ENSDARG00000032614	ENSDART00000145918
					zgc:154061		ENSDARG00000032614	ENSDART00000152414
					zgc:154085		ENSDARG00000032614	ENSDART00000154311
					zgc:158604		ENSDARG00000032614	ENSDART00000152330
					zgc:162298		ENSDARG00000032614	ENSDART00000152790
					zgc:165617		ENSDARG00000032614	ENSDART00000136901
					znf280d		ENSDARG00000032614	ENSDART00000142827
					znf536		ENSDARG00000032614	ENSDART00000142982
					znf644b		ENSDARG00000039649	ENSDART00000144879
					zranb1b		ENSDARG00000039649	ENSDART00000057956
							ENSDARG00000099766	ENSDART00000171996
							ENSDARG00000099766	ENSDART00000166865
							ENSDARG00000008494	ENSDART00000135631
							ENSDARG00000008494	ENSDART00000077662
							ENSDARG00000008494	ENSDART00000137333
							ENSDARG00000008494	ENSDART00000138100
							ENSDARG00000008494	ENSDART00000141611
							ENSDARG00000008494	ENSDART00000130613
							ENSDARG00000021439	ENSDART00000017052
							ENSDARG00000056966	ENSDART00000079536
							ENSDARG00000056966	ENSDART00000165554
							ENSDARG00000022569	ENSDART00000029874
							ENSDARG00000022569	ENSDART00000123309
							ENSDARG00000062631	ENSDART00000135731
							ENSDARG00000062631	ENSDART00000090788
							ENSDARG00000052960	ENSDART00000121432
							ENSDARG00000017107	ENSDART00000026635
							ENSDARG00000040926	ENSDART00000130163
							ENSDARG00000040926	ENSDART00000133361
							ENSDARG00000040926	ENSDART00000134910
							ENSDARG00000040926	ENSDART00000059976
							ENSDARG00000043746	ENSDART00000154519
							ENSDARG00000043746	ENSDART00000153697
							ENSDARG00000043746	ENSDART00000155007
							ENSDARG00000043746	ENSDART00000156928
							ENSDARG00000043746	ENSDART00000156391
							ENSDARG00000043746	ENSDART00000155341
							ENSDARG00000043746	ENSDART00000109034
							ENSDARG00000043746	ENSDART00000088179
							ENSDARG00000043746	ENSDART00000064241
							ENSDARG00000101325	ENSDART00000159249
							ENSDARG00000017703	ENSDART00000020808
							ENSDARG00000034907	ENSDART00000144069
							ENSDARG00000034907	ENSDART00000144718
							ENSDARG00000034907	ENSDART00000043291
							ENSDARG00000032578	ENSDART00000149970
							ENSDARG00000032578	ENSDART00000149044
							ENSDARG00000032578	ENSDART00000043210
							ENSDARG00000060797	ENSDART00000085277
							ENSDARG00000018691	ENSDART00000045942
							ENSDARG00000018691	ENSDART00000125352
							ENSDARG00000009823	ENSDART00000013148
							ENSDARG00000067829	ENSDART00000097710
							ENSDARG00000041952	ENSDART00000114931
							ENSDARG00000041952	ENSDART00000165167
							ENSDARG00000015901	ENSDART00000038648
							ENSDARG00000015901	ENSDART00000135075
							ENSDARG00000015901	ENSDART00000141722
							ENSDARG00000015901	ENSDART00000149789
							ENSDARG00000071437	ENSDART00000137111
							ENSDARG00000071437	ENSDART00000105607
							ENSDARG00000071437	ENSDART00000137873
							ENSDARG00000101081	ENSDART00000157700
							ENSDARG00000101081	ENSDART00000162518
							ENSDARG00000101081	ENSDART00000161729
							ENSDARG00000002026	ENSDART00000131553
							ENSDARG00000002026	ENSDART00000139958
							ENSDARG00000002026	ENSDART00000136913
							ENSDARG00000002026	ENSDART00000018737
							ENSDARG00000014746	ENSDART00000122037
							ENSDARG00000014746	ENSDART00000150888
							ENSDARG00000014746	ENSDART00000151143
							ENSDARG00000014746	ENSDART00000055534
							ENSDARG00000014746	ENSDART00000151546
							ENSDARG00000014746	ENSDART00000151178
							ENSDARG00000014746	ENSDART00000165936
							ENSDARG00000069829	ENSDART00000101943
							ENSDARG00000036252	ENSDART00000052656
							ENSDARG00000070081	ENSDART00000058578
							ENSDARG00000070081	ENSDART00000132140
							ENSDARG00000044485	ENSDART00000065331
							ENSDARG00000017740	ENSDART00000021035
							ENSDARG00000017740	ENSDART00000152944
							ENSDARG00000017740	ENSDART00000145481
							ENSDARG00000017740	ENSDART00000131887
							ENSDARG00000016513	ENSDART00000022758
							ENSDARG00000016513	ENSDART00000127259
							ENSDARG00000089172	ENSDART00000148816
							ENSDARG00000089172	ENSDART00000122795
							ENSDARG00000074894	ENSDART00000133517
							ENSDARG00000075723	ENSDART00000134498
							ENSDARG00000056572	ENSDART00000079092
							ENSDARG00000067718	ENSDART00000147767
							ENSDARG00000017386	ENSDART00000135618
							ENSDARG00000017386	ENSDART00000006961
							ENSDARG00000070913	ENSDART00000104493
							ENSDARG00000015536	ENSDART00000150068
							ENSDARG00000015536	ENSDART00000150225
							ENSDARG00000015536	ENSDART00000149843
							ENSDARG00000015536	ENSDART00000100998
							ENSDARG00000041449	ENSDART00000060764
							ENSDARG00000079766	ENSDART00000150156
							ENSDARG00000004712	ENSDART00000006612
							ENSDARG00000004714	ENSDART00000009938
							ENSDARG00000004714	ENSDART00000131282
							ENSDARG00000004714	ENSDART00000138263
							ENSDARG00000004714	ENSDART00000140338
							ENSDARG00000004714	ENSDART00000136745
							ENSDARG00000004714	ENSDART00000161387
							ENSDARG00000004714	ENSDART00000165649
							ENSDARG00000004714	ENSDART00000073766
							ENSDARG00000012790	ENSDART00000027605
							ENSDARG00000012790	ENSDART00000083879
							ENSDARG00000068141	ENSDART00000098355
							ENSDARG00000093901	ENSDART00000140654
							ENSDARG00000075666	ENSDART00000054115
							ENSDARG00000007744	ENSDART00000135409
							ENSDARG00000007744	ENSDART00000052645
							ENSDARG00000007744	ENSDART00000149256
							ENSDARG00000007744	ENSDART00000162240
							ENSDARG00000012314	ENSDART00000150159
							ENSDARG00000012314	ENSDART00000115250
							ENSDARG00000012314	ENSDART00000167778
							ENSDARG00000012314	ENSDART00000166108
							ENSDARG00000021916	ENSDART00000031490
							ENSDARG00000021916	ENSDART00000167094
							ENSDARG00000099761	ENSDART00000167949
							ENSDARG00000018006	ENSDART00000152111
							ENSDARG00000018006	ENSDART00000045991
							ENSDARG00000074611	ENSDART00000142407
							ENSDARG00000074611	ENSDART00000134598
							ENSDARG00000074611	ENSDART00000111491
							ENSDARG00000026500	ENSDART00000130825
							ENSDARG00000041572	ENSDART00000060949
							ENSDARG00000040123	ENSDART00000141941
							ENSDARG00000040123	ENSDART00000151936
							ENSDARG00000040123	ENSDART00000104583
							ENSDARG00000040123	ENSDART00000058685
							ENSDARG00000013389	ENSDART00000014454
							ENSDARG00000070461	ENSDART00000155310
							ENSDARG00000070461	ENSDART00000103434
							ENSDARG00000077013	ENSDART00000110906
							ENSDARG00000103648	ENSDART00000167149
							ENSDARG00000103648	ENSDART00000164284
							ENSDARG00000103648	ENSDART00000160089
							ENSDARG00000103648	ENSDART00000170390
							ENSDARG00000102025	ENSDART00000169283
							ENSDARG00000063190	ENSDART00000092113

## Sheet: IPA_pathways
Canonical Pathway	All	Hyper	Hypo	CNE	-LOG(Pvalues)
Gα12/13 Signaling	5.44494	3.46315	4.03065	3.76816
Role of Oct4 in Mammalian Embryonic Stem Cell Pluripotency	3.55872	4.2555	1.4759	4.29793
TGF-β Signaling	5.07402	3.52266	3.66847	0.494799
Wnt/β-catenin Signaling	5.14861	3.67506	2.37776	1.40955
Human Embryonic Stem Cell Pluripotency	4.13297	1.83726	3.70729	1.66654
Regulation of the Epithelial-Mesenchymal Transition Pathway	4.72771	1.70887	3.80102	0.709591
Cardiac Hypertrophy Signaling	2.77279	0.632639	4.09459	2.50828
Adipogenesis pathway	2.28144	0.229335	5.70077	0.926675
Role of NANOG in Mammalian Embryonic Stem Cell Pluripotency	2.18307	1.0874	2.28587	2.82804
Embryonic Stem Cell Differentiation into Cardiac Lineages	1.80143	2.04563	1.21702	3.07174
Renal Cell Carcinoma Signaling	2.55389	1.05922	2.99274	1.40505
ERK5 Signaling	2.0914	1.18099	2.14439	2.56381
Epithelial Adherens Junction Signaling	3.17654	2.22286	1.19772	0.866229
Transcriptional Regulatory Network in Embryonic Stem Cells	2.10535	2.55599	0.654396	1.87015
Agrin Interactions at Neuromuscular Junction	2.61685	1.72391	2.03575	0.579298
Axonal Guidance Signaling	2.57218	1.23895	2.22709	0.900912
Factors Promoting Cardiogenesis in Vertebrates	2.6337	1.93354	0.948311	1.20418
DNA Double-Strand Break Repair by Non-Homologous End Joining	2.62451	0	4.08564	0
PPARα/RXRα Activation	2.54913	0.916123	2.29321	0.735151
Protein Kinase A Signaling	1.65514	0.675341	1.96977	2.13783
Actin Cytoskeleton Signaling	1.95506	1.38281	1.93925	1.15124
Colorectal Cancer Metastasis Signaling	2.56899	0.864315	2.43443	0.553248
Germ Cell-Sertoli Cell Junction Signaling	2.87213	1.50238	1.74412	0.293573
SAPK/JNK Signaling	1.96276	0.393438	3.51167	0.467421
Diphthamide Biosynthesis	1.23547	1.36103	1.73052	1.87989
PCP pathway	2.0914	1.18099	1.22965	1.49988
PAK Signaling	1.49898	0.42235	1.73874	2.14323
RhoGDI Signaling	2.1166	1.84108	1.02647	0.750353
Sertoli Cell-Sertoli Cell Junction Signaling	2.03957	0.310753	3.05173	0.262357
Cholecystokinin/Gastrin-mediated Signaling	1.29992	0.728553	1.59543	1.99311
RhoA Signaling	1.46379	0.973667	2.14227	0.994103
Adenine and Adenosine Salvage I	1.40727	0	1.90527	2.05503
Molecular Mechanisms of Cancer	1.84206	0.76345	2.09499	0.660678
Ovarian Cancer Signaling	1.81053	0.51697	2.03567	0.942827
Role of Wnt/GSK-3β Signaling in the Pathogenesis of Influenza	1.76145	0.99192	1.08791	1.35165
Tight Junction Signaling	2.21352	0.994602	1.68336	0.280868
Acute Myeloid Leukemia Signaling	1.69574	0	2.82007	0.529531
CXCR4 Signaling	1.08797	0.410656	1.81772	1.52557
Signaling by Rho Family GTPases	1.73389	1.23046	1.22873	0.558358
STAT3 Pathway	1.8307	1.03156	1.11797	0.558437
Role of NFAT in Cardiac Hypertrophy	1.18352	0.307467	1.58624	1.34769
Primary Immunodeficiency Signaling	1.16053	0.803041	0.585525	1.71981
Mouse Embryonic Stem Cell Pluripotency	0.53768	0	1.66444	2.06551
Neurotrophin/TRK Signaling	1.36063	0.200233	2.07075	0.590262
Role of Macrophages, Fibroblasts and Endothelial Cells in Rheumatoid Arthritis	1.46611	0.354368	1.9689	0.424166
Hepatic Fibrosis / Hepatic Stellate Cell Activation	1.53047	0.87237	1.55567	0.254478
mTOR Signaling	1.48277	0.28245	2.19385	0.248397
BMP signaling pathway	1.19569	0.510714	1.92174	0.543648
Insulin Receptor Signaling	0.916081	0	2.84248	0.353229
Uracil Degradation II (Reductive)	1.11481	1.23928	0	1.7559
Thymine Degradation	1.11481	1.23928	0	1.7559
Role of Osteoblasts, Osteoclasts and Chondrocytes in Rheumatoid Arthritis	1.51358	0.393708	1.91538	0.205896
Glycolysis I	1.06138	0	1.97689	0.979769
Gap Junction Signaling	1.45948	1.09908	1.13639	0.303133
GDNF Family Ligand-Receptor Interactions	1.34086	0	2.0531	0.584734
Thrombin Signaling	0.756079	0.273622	1.50417	1.28436
Mineralocorticoid Biosynthesis	1.71994	1.96269	0	0
Phospholipase C Signaling	0.483948	0	0.733802	2.39576
Rac Signaling	1.25538	0.342386	1.56272	0.43236
Regulation of IL-2 Expression in Activated and Anergic T Lymphocytes	1.14659	0	1.87648	0.529531
Glucocorticoid Biosynthesis	1.64641	1.88772	0	0
NF-κB Signaling	1.25758	0.331257	1.64186	0.272244
Cellular Effects of Sildenafil (Viagra)	0.946872	0.244863	1.3277	0.953846
Regulation of eIF4 and p70S6K Signaling	1.1534	0	1.87609	0.32146
Androgen Biosynthesis	1.51818	1.75664	0	0
HMGB1 Signaling	0.669964	0	2.16722	0.384224
HIF1α Signaling	0.484359	0	1.5844	1.12621
PTEN Signaling	1.07025	0.283279	1.42366	0.389781
Chronic Myeloid Leukemia Signaling	0.948353	0	1.68858	0.471178
AMPK Signaling	0.55781	0	2.28297	0.262357
IL-1 Signaling	0.973921	0.410486	1.71334	0
Remodeling of Epithelial Adherens Junctions	1.34086	1.74492	0	0
G Beta Gamma Signaling	0.597848	0	1.75169	0.490728
B Cell Receptor Signaling	0.345159	0	1.0208	1.37808
Actin Nucleation by ARP-WASP Complex	0.517133	0.248023	1.32071	0.658146
Calcium Signaling	0.55781	0.310753	0.515627	1.35369
Unfolded protein response	1.04068	0.258247	1.34912	0
PI3K Signaling in B Lymphocytes	0.336645	0	1.34439	0.965075
Role of NFAT in Regulation of the Immune Response	0.357972	0.334811	0.539213	1.39683
IGF-1 Signaling	0.521793	0	1.64088	0.456437
Glycerol-3-phosphate Shuttle	1.23547	1.36103	0	0
S-adenosyl-L-methionine Biosynthesis	1.23547	1.36103	0	0
Role of JAK2 in Hormone-like Cytokine Signaling	0.838791	0	1.72088	0
Wnt/Ca+ pathway	0.517133	0	1.32071	0.658146
ErbB2-ErbB3 Signaling	0.506814	0	1.30693	0.651372
Hepatic Cholestasis	0.668956	0	1.73524	0
Urea Cycle	0.947227	0	1.43352	0
Chondroitin Sulfate Biosynthesis	1.00459	1.30508	0	0
GNRH Signaling	0.598728	0	1.3277	0.360623
Phosphatidylcholine Biosynthesis I	0.884513	0	1.36791	0
PEDF Signaling	0.386115	0	0.444665	1.40505
Gαi Signaling	0.372331	0	1.40542	0.384224
Type II Diabetes Mellitus Signaling	0.394526	0	1.44227	0

## Sheet: IPA_upstream_regulators
Upstream regulators	All	Hyper	Hypo	CNE	-LOG(Pvalues)
ASCL1	6.05059	4.47397	2.67618	7.08284
SOX2	7.08187	5.2157	3.99468	2.79445
TGFB1	7.451	6.13012	1.50372	N/A
PITX2	4.93331	5.009	1.96718	1.41499
POU5F1	4.73202	3.47711	2.6058	2.08605
HES3	6.0006	4.62468	1.57179	N/A
INHBA	4.49547	3.07027	3.12969	1.4369
SS18	3.47325	1.5695	4.45875	2.09586
GLI1	3.48114	2.22425	2.91682	2.90022
WNT7A	4.97838	4.16265	2.35051	N/A
CTNNB1	5.05871	4.26299	2.15813	N/A
mir-126	2.91508	1.31753	3.32126	3.81632
PAX6	3.30802	3.23802	N/A	4.67642
tretinoin	3.88778	2.47716	2.75042	1.95329
PPARG	4.00018	3.28591	2.24331	1.44071
SOX3	4.03504	2.37794	2.92321	1.40483
beta-estradiol	5.00317	2.77032	2.80033	N/A
LY294002	4.31156	3.33977	1.555	1.30983
NANOG	3.44909	3.6509	1.47126	1.91044
JAG1	2.79105	2.20061	3.22465	2.24877
POU4F1	3.70505	4.71209	N/A	2.00261
PTF1A	3.05782	2.02442	N/A	5.33005
dexamethasone	4.27971	2.29959	3.82449	N/A
BHLHE41	3.32291	3.70893	N/A	3.24841
FGF2	4.10829	1.33084	4.38889	N/A
WT1	4.57806	1.85682	3.3357	N/A
L-685,458	3.88523	N/A	5.81711	N/A
miR-141-3p (and other miRNAs w/seed AACACUG)	2.4767	3.05139	N/A	4.14765
SB 216763	4.14136	2.72597	2.79972	N/A
HNRNPA2B1	4.18688	2.48041	2.8009	N/A
EBF1	3.88786	1.51513	3.93703	N/A
AGN194204	3.65398	4.09213	N/A	1.55201
IRS1	4.03225	2.17309	3.07888	N/A
MSTN	3.57644	2.36101	1.46702	1.77953
deferoxamine	3.65398	2.14225	3.35504	N/A
NEUROG3	4.28551	3.35886	N/A	1.46813
Vegf	3.07245	1.42957	4.42692	N/A
STAU1	2.81458	3.19435	N/A	2.91716
SHH	2.85355	2.02114	1.70682	2.27984
HIF1A	3.19187	2.25602	1.6085	1.74763
BMP2	3.05336	3.51153	N/A	2.12227
IL2	4.01143	2.4207	2.24715	N/A
CREB1	3.85574	1.85365	2.90424	N/A
WISP2	3.57644	2.36101	2.51393	N/A
HGF	3.1049	1.44658	3.79049	N/A
EOMES	2.91201	2.72361	N/A	2.64014
EGF	3.56838	1.46955	3.1959	N/A
FGF20	1.73612	1.86758	2.22779	2.39603
IGF1	3.7989	2.92459	1.49974	N/A
NRXN1	2.57153	2.03776	N/A	3.54339
L-N6-(1-iminoethyl)-lysine	3.32291	N/A	4.77994	N/A
TP63	3.93646	2.44221	1.71097	N/A
lithium chloride	3.89107	2.52804	1.6209	N/A
GATA1	3.38364	3.30372	N/A	1.30843
SIX1	4.28243	3.61992	N/A	N/A
CBFA2T3	2.62478	N/A	2.45949	2.79034
COMMD1	2.02961	1.38086	2.05488	2.38083
isobutylmethylxanthine	3.56931	1.37332	2.82807	N/A
TNF	3.76163	2.4985	1.46615	N/A
CCND1	2.39211	1.9571	1.66787	1.64356
EPHB4	3.57644	1.54076	2.51393	N/A
BDNF	3.87423	3.64268	N/A	N/A
TCF3	3.71606	3.72292	N/A	N/A
estrogen receptor	3.41554	1.4031	2.58087	N/A
BMP	2.02961	1.38086	N/A	3.92256
miR-1-3p (and other miRNAs w/seed GGAAUGU)	2.48976	3.47573	N/A	1.362
NOTCH1	3.04182	N/A	4.22171	N/A
KLF4	2.95873	1.43731	2.61839	N/A
TAL1	3.18634	2.41245	N/A	1.41318
testosterone	3.34735	1.81117	1.8508	N/A
MET	2.95567	2.17751	1.82461	N/A
LRP5	3.28118	1.48805	2.16854	N/A
NR4A3	3.09611	3.79411	N/A	N/A
OSM	3.11977	1.86011	1.8669	N/A
RUNX2	2.39686	2.42703	N/A	2.01337
N-[N-(3,5-difluorophenacetyl-L-Ala)]-S-phenylglycine t-butyl ester	2.02961	1.38086	3.42627	N/A
ZFHX3	2.29614	2.19848	N/A	2.29669
VEGFA	3.00105	2.05836	1.73135	N/A
ISL1	2.27172	2.17751	N/A	2.2827
valproic acid	3.20966	N/A	3.49466	N/A
miR-223-3p (miRNAs w/seed GUCAGUU)	3.17395	2.11456	N/A	1.40379
miR-200b-3p (and other miRNAs w/seed AAUACUG)	1.97995	2.34123	N/A	2.34575
HLA-A	1.70658	1.956	N/A	2.98858
PRDM8	1.70658	1.956	N/A	2.98858
oxymatrine	3.12366	N/A	3.48238	N/A
PRDM5	1.81965	2.3543	N/A	2.39992
MYOD1	2.13228	1.38881	1.61259	1.41318
CD40LG	3.14086	1.80988	1.58407	N/A
CTBP2	2.54052	N/A	3.96923	N/A
EHMT2	3.10244	1.77291	1.6304	N/A
SMARCA4	2.95084	1.88653	1.66038	N/A
ESR1	2.8598	1.57822	2.05513	N/A
CEBPA	3.11301	1.91957	1.42071	N/A
NRG2	2.16573	2.72361	N/A	1.54981
SL 327	1.88726	2.2455	N/A	2.27982
actinomycin D	3.21632	3.15824	N/A	N/A
PTPRCAP	1.73612	N/A	2.22779	2.39603
MYT1L	1.73612	N/A	2.22779	2.39603
MPZ	1.37276	N/A	2.30104	2.63024
ADAM10	2.34611	1.56079	N/A	2.32522
CHADL	1.80231	2.15751	N/A	2.21887
FOXA2	2.74345	1.94514	N/A	1.449
ionomycin	3.49628	2.637	N/A	N/A
dimethyl sulfoxide	2.61522	2.10734	1.40041	N/A
CUL4B	3.26171	2.81205	N/A	N/A
forskolin	2.60888	2.07192	1.38484	N/A
FGF1	1.72643	N/A	2.32408	1.96063
bisphenol A diglycidyl ether	2.81458	3.19435	N/A	N/A
SRPK3	1.73612	1.86758	N/A	2.39603
acridine half-mustard	1.73612	1.86758	N/A	2.39603
miR-499-5p (and other miRNAs w/seed UAAGACU)	1.73612	1.86758	N/A	2.39603
ZAK	1.73612	1.86758	N/A	2.39603
DRAM1	1.73612	1.86758	N/A	2.39603
HEY1	2.2554	1.52768	2.21033	N/A
mir-9	1.52064	1.71184	N/A	2.73348
SPDEF	2.80974	N/A	3.14684	N/A
SOX18	2.4892	N/A	3.46382	N/A
FOXN4	2.4892	N/A	3.46382	N/A
KRIT1	2.4892	N/A	3.46382	N/A
IL1B	2.66047	1.36833	1.9057	N/A
RGS19	2.05792	2.31283	N/A	1.49898
MED1	2.81199	3.05718	N/A	N/A
STAT3	2.12865	1.94611	N/A	1.74922
mir-451	2.71577	3.09398	N/A	N/A
PML	2.74722	1.60661	1.45302	N/A
FOXP1	1.65151	2.00068	N/A	2.10928
BMP4	1.9042	N/A	2.06791	1.76463
WNT9B	2.70574	2.96622	N/A	N/A
phentolamine	2.70574	2.96622	N/A	N/A
JUN	2.33554	1.91204	1.41647	N/A
GW9662	2.29614	1.52818	1.838	N/A
NRG1	2.56828	3.03572	N/A	N/A
ursodeoxycholic acid	2.25239	N/A	3.29927	N/A
TP53	2.94185	2.58488	N/A	N/A
DLL4	2.13655	1.34847	2.02035	N/A
PDGF-AA	2.02961	1.38086	2.05488	N/A
TWIST2	2.02961	1.38086	2.05488	N/A
HNRNPL	1.43909	N/A	1.92804	2.09586
GFRA1	1.43909	N/A	1.92804	2.09586
SIX5	3.05077	2.39241	N/A	N/A
CD99	2.31841	N/A	1.45602	1.62219
GBX2	1.8624	2.11456	N/A	1.40379
RBPJ	1.88793	1.41864	2.0569	N/A
miR-122-5p (miRNAs w/seed GGAGUGU)	2.13795	N/A	3.19594	N/A
glutamyl-Se-methylselenocysteine	2.4621	2.83567	N/A	N/A
mibefradil	2.4892	2.74828	N/A	N/A
moxonidine	2.71577	N/A	2.51996	N/A
(+)-MK-801	2.68179	2.52807	N/A	N/A
PLN	2.44255	1.39311	1.36147	N/A
APP	2.3249	1.34802	1.50757	N/A
HSP90AA1	1.78051	2.0313	N/A	1.36325
MAP2K6	1.95745	1.75972	N/A	1.45718
DACH1	1.49124	N/A	1.67221	1.9906
mir-144	2.38883	2.76085	N/A	N/A
Pln	2.40915	1.37387	1.34761	N/A
WNT1	2.11371	1.57975	1.43514	N/A
ZNF652	2.17757	N/A	1.39034	1.55611
ELAVL2	1.43909	1.5695	N/A	2.09586
mir-574	1.43909	1.5695	N/A	2.09586
isoflurophate	1.43909	1.5695	N/A	2.09586
miR-574-5p (miRNAs w/seed GAGUGUG)	1.43909	1.5695	N/A	2.09586
aprotinin	1.43909	1.5695	N/A	2.09586
EDF1	1.43909	1.5695	N/A	2.09586
MESP1	1.43909	1.5695	N/A	2.09586
ATN1	2.47147	2.62103	N/A	N/A
miR-133a-3p (and other miRNAs w/seed UUGGUCC)	1.84776	1.49608	N/A	1.74668
androgen	2.52312	N/A	2.5632	N/A
SPINT1	2.62478	N/A	2.45949	N/A
CSNK2A1	2.05792	N/A	3.02173	N/A
GATA3	2.35079	2.72405	N/A	N/A
SOX21	N/A	1.39635	1.75323	1.92064
FGFR2	2.07686	1.55348	1.41761	N/A
nifedipine	2.59153	2.45118	N/A	N/A
OTX2	1.52245	1.95261	N/A	1.56227
IFNG	2.20552	1.40469	1.42467	N/A
HTT	2.88917	2.12451	N/A	N/A
DMP1	1.38053	1.71629	N/A	1.90706
HDAC1	2.27196	2.72796	N/A	N/A
topotecan	2.6729	N/A	2.32644	N/A
mir-96	2.54052	N/A	2.40318	N/A
NID1	1.43909	1.5695	1.92804	N/A
HOXA9	2.31792	2.59	N/A	N/A
pirinixic acid	2.13704	1.4303	1.33856	N/A
TCF7	2.21639	2.68482	N/A	N/A
heroin	2.31841	2.5761	N/A	N/A
miR-126a-3p (and other miRNAs w/seed CGUACCG)	2.05792	N/A	1.33362	1.49898
bucladesine	2.35324	2.50031	N/A	N/A
INS	2.63663	N/A	2.17154	N/A
Cg	2.67977	2.08054	N/A	N/A
ACVRL1	1.68708	N/A	3.05202	N/A
miR-145-5p (and other miRNAs w/seed UCCAGUU)	1.81917	1.47453	1.41984	N/A
Gm-csf	1.81917	1.47453	1.41984	N/A
miR-34a-5p (and other miRNAs w/seed GGCAGUG)	1.81917	1.47453	1.41984	N/A
phorbol myristate acetate	2.69511	N/A	2.0178	N/A
mir-183	2.38883	N/A	2.30104	N/A
EP300	2.35535	2.33403	N/A	N/A
ETV6	1.8624	N/A	2.81905	N/A
SOX1	2.65118	N/A	2.03021	N/A
SB203580	2.21061	2.46172	N/A	N/A
histone deacetylase inhibitor	1.65151	N/A	3.0125	N/A
IL5	1.81568	N/A	2.83854	N/A
mir-21	2.20713	N/A	2.447	N/A
HRAS	2.35106	2.30307	N/A	N/A
NCOA3	1.50099	N/A	3.14684	N/A
TGFA	1.77673	N/A	2.8623	N/A
CNTF	1.77673	N/A	2.8623	N/A
selenomethylselenocysteine	2.13655	2.50242	N/A	N/A
2,3 butanedione monoxime	2.13655	2.50242	N/A	N/A
MAPK8IP3	2.71577	1.82425	N/A	N/A
SOX2-OCT4-NANOG	2.08173	2.44607	N/A	N/A
miR-217-5p (and other miRNAs w/seed ACUGCAU)	1.78051	N/A	2.73359	N/A
GMNN	2.53386	N/A	1.96718	N/A
AR	2.63188	1.86751	N/A	N/A
FN1	2.35079	N/A	2.13933	N/A
FOXC2	1.93787	N/A	2.5395	N/A
LDL	1.92318	N/A	2.55325	N/A
mevalonic acid	1.5521	N/A	2.9013	N/A
FSH	2.26238	2.16865	N/A	N/A
NCOA1	1.90585	N/A	2.46615	N/A
PRMT6	2.05792	2.31283	N/A	N/A
DLL1	2.19434	N/A	2.16854	N/A
FSHB	2.19434	N/A	2.16854	N/A
RGS2	1.70658	N/A	2.65609	N/A
DUSP14	1.70658	N/A	2.65609	N/A
SIRT1	2.47941	1.86716	N/A	N/A
anisomycin	1.87705	N/A	2.46446	N/A
SIX4	2.70574	N/A	1.62956	N/A
mir-142	1.97995	2.34123	N/A	N/A
PTPN1	1.84776	N/A	2.46446	N/A
WNT3A	2.394	N/A	1.89776	N/A
maslinic acid	2.39765	N/A	1.89341	N/A
EGLN1	1.81917	N/A	2.44052	N/A
cyclic AMP	2.51128	N/A	1.72486	N/A
tetrodotoxin	1.93256	2.29232	N/A	N/A
MAPK1	2.02499	2.19868	N/A	N/A
CAV1	2.07686	2.13987	N/A	N/A
CD5	1.79126	N/A	2.41708	N/A
SQSTM1	1.43418	N/A	2.76773	N/A
POU4F2	2.29668	1.83294	N/A	N/A
LGR4	2.4621	1.66134	N/A	N/A
dactolisib	1.57756	N/A	2.51996	N/A
KLF6	2.16573	1.92957	N/A	N/A
MAP4K4	1.72643	N/A	2.32408	N/A
WNT4	1.84389	2.20061	N/A	N/A
TET2	1.70969	2.31334	N/A	N/A
Ctbp	2.38883	1.61404	N/A	N/A
potassium chloride	1.73519	2.26326	N/A	N/A
L-glutamic acid	2.02525	1.96513	N/A	N/A
phorbol esters	2.20059	N/A	1.78547	N/A
SALL4	N/A	1.48805	N/A	2.49612
GLIS3	N/A	1.48805	N/A	2.49612
RGS1	1.52064	N/A	2.45949	N/A
MDK	1.52064	N/A	2.45949	N/A
caffeic acid	1.52064	N/A	2.45949	N/A
TNFAIP2	1.52064	N/A	2.45949	N/A
obeticholic acid	1.52064	N/A	2.45949	N/A
FGF21	1.32996	N/A	2.64795	N/A
ALK	1.8624	2.11456	N/A	N/A
miR-30c-5p (and other miRNAs w/seed GUAAACA)	2.39686	N/A	1.56832	N/A
OSBP	1.73612	N/A	2.22779	N/A
proadifen	1.73612	N/A	2.22779	N/A
recombinant interferon gamma	1.73612	N/A	2.22779	N/A
FZD2	1.73612	N/A	2.22779	N/A
OR10J5	1.73612	N/A	2.22779	N/A
EVA1C	1.73612	N/A	2.22779	N/A
8-bromo-cyclic ADP-ribose	1.73612	N/A	2.22779	N/A
PPP1R3G	1.73612	N/A	2.22779	N/A
xylose	1.73612	N/A	2.22779	N/A
SPIB	1.71492	2.24135	N/A	N/A
phosphate	2.17756	N/A	1.77275	N/A
LEP	1.55119	N/A	2.38864	N/A
cardiotoxin	2.16177	1.76364	N/A	N/A
GLI3	2.17803	1.74419	N/A	N/A
TAF4B	1.93256	N/A	1.98726	N/A
LEF1	1.73738	2.18174	N/A	N/A
FADD	1.69496	2.21976	N/A	N/A
ID2	1.85553	2.04729	N/A	N/A
camptothecin	2.42878	1.46121	N/A	N/A
HOXA13	2.32009	1.56959	N/A	N/A
MTDH	N/A	1.41482	N/A	2.41748
PKD1	2.31792	1.50893	N/A	N/A
amphetamine	2.29614	1.52818	N/A	N/A
NPPC	1.78051	2.0313	N/A	N/A
RUVBL2	1.78051	2.0313	N/A	N/A
TBX1	1.78051	2.0313	N/A	N/A
NR6A1	1.78051	2.0313	N/A	N/A
NPY	1.72401	2.0762	N/A	N/A
PAX5	1.72401	2.0762	N/A	N/A
MYOG	1.72401	2.0762	N/A	N/A
NKX2-3	1.74979	2.04218	N/A	N/A
KDR	2.17803	N/A	1.61034	N/A
ZC3H14	1.41871	N/A	2.35051	N/A
TGAL copolymer	1.41871	N/A	2.35051	N/A
PHLPP1	1.41871	N/A	2.35051	N/A
cycloheximide	2.16935	1.59495	N/A	N/A
SOX9	1.66103	2.10064	N/A	N/A
methylprednisolone	1.40983	N/A	2.33922	N/A
ARNT	2.24949	N/A	1.49932	N/A
ADCYAP1	2.36627	1.37804	N/A	N/A
NR3C1	1.96173	N/A	1.77419	N/A
methylnitrosourea	1.68708	2.03776	N/A	N/A
2,4-dinitrophenol-ovalbumin conjugate	1.68708	2.03776	N/A	N/A
PPARGC1A	1.71479	2.00794	N/A	N/A
BBI608	1.52245	N/A	2.1875	N/A
CDX2	N/A	N/A	1.6209	2.0689
BHLHE40	2.19434	1.48805	N/A	N/A
STAT5A	1.83654	1.8429	N/A	N/A
ERBB2	1.82229	N/A	1.8567	N/A
2-amino-5-phosphonovaleric acid	1.79377	1.88328	N/A	N/A
SNAI2	2.1046	N/A	1.57179	N/A
ARHGDIG	1.37276	N/A	2.30104	N/A
artesunic acid	1.37276	N/A	2.30104	N/A
CDH5	1.70658	1.956	N/A	N/A
GREM1	1.70658	1.956	N/A	N/A
SMAD3	1.68055	1.97438	N/A	N/A
MAPK7	1.65151	2.00068	N/A	N/A
geldanamycin	1.77863	1.86948	N/A	N/A
fenofibrate	1.81888	N/A	1.81887	N/A
BMPR1B	N/A	1.31753	N/A	2.31212
ESRRB	N/A	1.31753	N/A	2.31212
kainic acid	1.76365	1.85581	N/A	N/A
AMPK	1.83134	1.78127	N/A	N/A
ZC3H8	1.73612	1.86758	N/A	N/A
molsidomine	1.73612	1.86758	N/A	N/A
CLEC16A	1.73612	1.86758	N/A	N/A
diacetylbis(4-methylthiosemicarbazonato)copper(II)	1.73612	1.86758	N/A	N/A
SIX2	1.73612	1.86758	N/A	N/A
miR-495-3p (and other miRNAs w/seed AACAAAC)	1.73612	1.86758	N/A	N/A
MAG	1.73612	1.86758	N/A	N/A
EAF1	1.73612	1.86758	N/A	N/A
EYA2	1.73612	1.86758	N/A	N/A
cineole	1.73612	1.86758	N/A	N/A
clofazimine	1.73612	1.86758	N/A	N/A
SRGN	1.73612	1.86758	N/A	N/A
WSX1-gp130	1.73612	1.86758	N/A	N/A
nimustine	1.73612	1.86758	N/A	N/A
PSMC4	1.73612	1.86758	N/A	N/A
cytisine	1.73612	1.86758	N/A	N/A
Nectin	1.73612	1.86758	N/A	N/A
EYA3	1.73612	1.86758	N/A	N/A
TBPL2	1.73612	1.86758	N/A	N/A
CYP2R1	1.73612	1.86758	N/A	N/A
PSMA2	1.73612	1.86758	N/A	N/A
PHIP	1.73612	1.86758	N/A	N/A
miR-3612 (and other miRNAs w/seed GGAGGCA)	1.73612	1.86758	N/A	N/A
DTX2	1.73612	1.86758	N/A	N/A
PLEKHO1	1.73612	1.86758	N/A	N/A
ITIH4	1.73612	1.86758	N/A	N/A
KREMEN2	1.73612	1.86758	N/A	N/A
KREMEN1	1.73612	1.86758	N/A	N/A
PIGG	1.73612	1.86758	N/A	N/A
PSMD6	1.73612	1.86758	N/A	N/A
myrcene	1.73612	1.86758	N/A	N/A
GFI1	1.54597	2.05772	N/A	N/A
U0126	1.77226	1.82984	N/A	N/A
mir-1	1.8133	1.78127	N/A	N/A
MYC	2.1431	1.43541	N/A	N/A
benzyloxycarbonyl-Leu-Leu-Leu aldehyde	2.06959	N/A	1.50033	N/A
26s Proteasome	1.79549	1.76576	N/A	N/A
mir-182	1.96946	1.5877	N/A	N/A
estradiol benzoate	1.4391	N/A	2.11472	N/A
FOS	2.01619	1.52684	N/A	N/A
IKZF1	2.02308	1.51513	N/A	N/A
SATB1	1.94168	1.59596	N/A	N/A
CD 437	1.87224	1.66359	N/A	N/A
GnRH analog	1.69018	N/A	1.84494	N/A
NR4A1	1.8278	N/A	1.70682	N/A
OTX1	1.63927	1.88732	N/A	N/A
CSF2RA	1.63927	1.88732	N/A	N/A
ITGB1	1.67532	N/A	1.838	N/A
SPI1	1.85958	1.65338	N/A	N/A
rosiglitazone	1.96163	1.54918	N/A	N/A
ATG7	1.93787	1.56394	N/A	N/A
arsenite	1.88686	N/A	1.61014	N/A
LTBP1	2.08173	1.41482	N/A	N/A
GLI2	1.49454	2.00143	N/A	N/A
PGR	1.57862	1.90859	N/A	N/A
MBD3	1.84165	1.6291	N/A	N/A
CD38	1.59501	N/A	1.8551	N/A
miR-182-5p (and other miRNAs w/seed UUGGCAA)	1.5521	1.89678	N/A	N/A
NOG	1.90707	1.54076	N/A	N/A
S-adenosylmethionine	1.65151	N/A	1.7882	N/A
DAND5	N/A	N/A	1.62956	1.79656
LAMTOR3	N/A	N/A	1.62956	1.79656
LEO1	N/A	N/A	1.62956	1.79656
PAX7	1.36198	N/A	2.04658	N/A
voltage-gated calcium channel	1.95405	N/A	N/A	1.44868
SPRY1	1.57756	1.82425	N/A	N/A
Ppp2c	2.05792	N/A	1.33362	N/A
MIA	2.05792	N/A	1.33362	N/A
GSC	2.05792	N/A	1.33362	N/A
DGCR8	N/A	N/A	1.53516	1.84981
FOSB	1.6172	N/A	1.76354	N/A
miR-155-5p (miRNAs w/seed UAAUGCU)	1.63533	1.73838	N/A	N/A
N-cor	1.77673	1.59441	N/A	N/A
17beta-estradiol dendrimer conjugate	1.43909	N/A	1.92804	N/A
PTPase	1.43909	N/A	1.92804	N/A
COL1A2	1.43909	N/A	1.92804	N/A
PSG1	1.43909	N/A	1.92804	N/A
leteprinim	1.43909	N/A	1.92804	N/A
5-thio-D-glucose	1.43909	N/A	1.92804	N/A
5,6-epoxyeicosatrienoic acid	1.43909	N/A	1.92804	N/A
ZNF224	1.43909	N/A	1.92804	N/A
SYNJ2BP	1.43909	N/A	1.92804	N/A
VAX2	1.43909	N/A	1.92804	N/A
COL7A1	1.43909	N/A	1.92804	N/A
HSD17B13	1.43909	N/A	1.92804	N/A
FOXL1	1.43909	N/A	1.92804	N/A
CLCN3	1.43909	N/A	1.92804	N/A
FBXW8	1.43909	N/A	1.92804	N/A
SOCS7	1.43909	N/A	1.92804	N/A
CGGBP1	1.43909	N/A	1.92804	N/A
IL3RA	1.43909	N/A	1.92804	N/A
SAMSN1	1.58154	N/A	1.77275	N/A
PD98059	1.90181	1.44414	N/A	N/A
L-methionine	1.84776	1.49608	N/A	N/A
DMD	1.8416	N/A	N/A	1.49266
BMPR1A	1.49124	1.83294	N/A	N/A
ESRRG	1.49124	1.83294	N/A	N/A
NEUROD1	1.49124	1.83294	N/A	N/A
memantine	1.49124	1.83294	N/A	N/A
ADRB2	1.49124	1.83294	N/A	N/A
fatty acid	1.56362	N/A	1.7602	N/A
SUMO3	1.58409	N/A	1.73966	N/A
LHX8	N/A	1.39635	N/A	1.92064
ZNF335	N/A	1.39635	N/A	1.92064
LHX5	N/A	1.39635	N/A	1.92064
RRP1B	1.98438	1.32461	N/A	N/A
CCL2	1.30781	N/A	1.99822	N/A
AICAR	1.81917	1.47453	N/A	N/A
CSF2RB	1.52064	1.76597	N/A	N/A
picropodophyllin	1.52064	1.76597	N/A	N/A
ITGAL	1.52064	1.76597	N/A	N/A
PPARGC1B	N/A	1.51815	N/A	1.76293
Hedgehog	N/A	1.51815	N/A	1.76293
bexarotene	1.64903	N/A	N/A	1.63005
UCP1	1.87182	1.40714	N/A	N/A
LIF	1.54053	1.7372	N/A	N/A
MKNK1	1.96436	1.31152	N/A	N/A
MAPK8	1.58183	1.68921	N/A	N/A
Ins1	1.86019	N/A	1.40714	N/A
ANXA7	1.41927	1.84161	N/A	N/A
imatinib	1.69496	1.54436	N/A	N/A
mir-140	N/A	N/A	1.53393	1.70051
SUMO2	1.52117	N/A	1.69403	N/A
MERTK	1.52117	N/A	1.69403	N/A
STAT1	N/A	1.70193	N/A	1.50573
RUVBL1	1.43418	1.77291	N/A	N/A
LIN28B	1.46786	1.71184	N/A	N/A
magnesium	1.46786	1.71184	N/A	N/A
ABCC8	1.46786	1.71184	N/A	N/A
ethanol	1.47147	N/A	1.70037	N/A
CNR1	1.80906	1.36228	N/A	N/A
trans-hydroxytamoxifen	1.67682	N/A	1.48987	N/A
MUC1	1.40695	1.74419	N/A	N/A
DKK1	1.73738	1.41278	N/A	N/A
mir-122	1.63694	1.49653	N/A	N/A
HDAC5	N/A	1.4329	N/A	1.69991
troglitazone	1.6496	1.47688	N/A	N/A
FGF10	N/A	N/A	1.40479	1.71518
10E,12Z-octadecadienoic acid	1.54436	N/A	N/A	1.57494
HDL	1.46226	N/A	1.65101	N/A
ANGPT1	1.46226	N/A	1.65101	N/A
di(2-ethylhexyl) phthalate	1.71136	1.39311	N/A	N/A
HES1	N/A	1.41278	N/A	1.68495
KCNIP3	1.41871	1.66134	N/A	N/A
FZD9	1.41871	1.66134	N/A	N/A
S1PR1	1.41871	1.66134	N/A	N/A
12-hydroxyeicosatetraenoic acid	N/A	N/A	1.45602	1.62219
SF1	N/A	N/A	1.45602	1.62219
TGFB2	1.4136	N/A	1.65389	N/A
SP3	1.43155	1.63317	N/A	N/A
A2M	1.43418	N/A	1.6304	N/A
EFNA2	1.68591	1.37387	N/A	N/A
TGFBR2	1.65869	1.37932	N/A	N/A
GNRH1	1.68591	N/A	1.34761	N/A
RHO	N/A	1.37387	N/A	1.65589
Laminin	1.40695	N/A	1.61034	N/A
protoporphyrin IX	1.43909	1.5695	N/A	N/A
iCRT5	1.43909	1.5695	N/A	N/A
cation	1.43909	1.5695	N/A	N/A
miR-185-3p (and other miRNAs w/seed GGGGCUG)	1.43909	1.5695	N/A	N/A
BCAN	1.43909	1.5695	N/A	N/A
AKIRIN1	1.43909	1.5695	N/A	N/A
TBX6	1.43909	1.5695	N/A	N/A
deferiprone	1.43909	1.5695	N/A	N/A
SDC3	1.43909	1.5695	N/A	N/A
SLC9A6	1.43909	1.5695	N/A	N/A
GPR34	1.43909	1.5695	N/A	N/A
CDK10	1.43909	1.5695	N/A	N/A
minoxidil	1.43909	1.5695	N/A	N/A
LFM-A13	1.43909	1.5695	N/A	N/A
PCGF1	1.43909	1.5695	N/A	N/A
ZNF608	1.43909	1.5695	N/A	N/A
HIST1H1B	1.43909	1.5695	N/A	N/A
iCRT14	1.43909	1.5695	N/A	N/A
Sphk	1.43909	1.5695	N/A	N/A
iCRT3	1.43909	1.5695	N/A	N/A
TIMM50	1.43909	1.5695	N/A	N/A
MDFI	1.43909	1.5695	N/A	N/A
NBR1	1.43909	1.5695	N/A	N/A
STAT3/5	1.43909	1.5695	N/A	N/A
PABPN1	1.43909	1.5695	N/A	N/A
2-nitrotoluene	1.43909	1.5695	N/A	N/A
MAPT	1.34844	1.64499	N/A	N/A
SKIL	1.32996	1.66278	N/A	N/A
quinolinic acid	1.32996	1.66278	N/A	N/A
Creb	1.67627	1.31087	N/A	N/A
Pkg	1.37276	1.61404	N/A	N/A
MGAT5	1.37276	1.61404	N/A	N/A
USF2	1.63669	N/A	1.32069	N/A
sirolimus	1.50752	1.44238	N/A	N/A
SOX2-OCT4	N/A	N/A	1.39034	1.55611
Cyclin D	N/A	N/A	1.39034	1.55611
ERK1/2	1.4756	1.43633	N/A	N/A
GABPB1	1.32965	1.56959	N/A	N/A
TRPC1	1.32965	1.56959	N/A	N/A
NRTN	1.32965	1.56959	N/A	N/A
EPOR	1.32965	1.56959	N/A	N/A
PI3K (complex)	1.46659	1.4286	N/A	N/A
SRC (family)	1.32996	N/A	1.55325	N/A
RAC2	1.32996	N/A	1.55325	N/A
SP600125	1.42112	N/A	1.4584	N/A
enzalutamide	N/A	N/A	1.33362	1.49898
CAV3	N/A	N/A	1.33362	1.49898
EMX2	N/A	N/A	1.33362	1.49898
SMARCC1	1.32965	1.48805	N/A	N/A
SNAI1	1.46147	1.35131	N/A	N/A
NKX2-1	1.34259	1.46757	N/A	N/A
PSEN1	1.32927	1.47022	N/A	N/A
ID3	1.33174	1.45744	N/A	N/A
diethylstilbestrol	1.36023	N/A	1.41997	N/A
GW501516	1.42934	1.32461	N/A	N/A
ATF4	1.40015	N/A	1.32692	N/A
IGF1R	N/A	N/A	2.48386	N/A
PTPRJ	N/A	N/A	2.44052	N/A
DMRT1	N/A	N/A	N/A	2.43126
SMTNL1	N/A	N/A	N/A	2.24877
B2M	N/A	N/A	N/A	2.21887
IGFBP5	N/A	N/A	2.21033	N/A
daunorubicin	N/A	N/A	N/A	2.19003
ITGAM	N/A	N/A	2.16854	N/A
cyclopamine	N/A	N/A	N/A	2.10928
FGF7	N/A	N/A	2.09727	N/A
NOTCH4	N/A	N/A	2.091	N/A
MBP	N/A	N/A	2.091	N/A
LHX1	N/A	N/A	N/A	2.0689
cigarette smoke	N/A	N/A	2.06239	N/A
DPP4	N/A	N/A	2.05488	N/A
IL4	2.019	N/A	N/A	N/A
epigallocatechin-gallate	N/A	N/A	1.97372	N/A
RETNLB	N/A	N/A	1.96718	N/A
FLT1	1.95745	N/A	N/A	N/A
geneticin	1.95405	N/A	N/A	N/A
NFATC2	N/A	N/A	1.94182	N/A
THRB	1.93701	N/A	N/A	N/A
ADA	N/A	N/A	1.925	N/A
HEY2	N/A	N/A	1.89563	N/A
MTPN	N/A	N/A	1.89341	N/A
PD 123319	1.88726	N/A	N/A	N/A
HISTONE	N/A	N/A	1.86734	N/A
PLAT	N/A	N/A	1.86734	N/A
EIF4G2	1.8624	N/A	N/A	N/A
candesartan cilexetil	1.8624	N/A	N/A	N/A
HPSE	1.8624	N/A	N/A	N/A
leucine	1.84389	N/A	N/A	N/A
zoledronic acid	N/A	N/A	1.84005	N/A
PRMT5	N/A	N/A	1.84005	N/A
VTN	N/A	N/A	1.84005	N/A
IL1	N/A	N/A	1.83909	N/A
Insulin	N/A	N/A	1.83328	N/A
PRKAA2	1.8133	N/A	N/A	N/A
gentamicin	N/A	N/A	1.81193	N/A
streptozocin	1.80988	N/A	N/A	N/A
metformin	1.80906	N/A	N/A	N/A
INSR	1.80508	N/A	N/A	N/A
LRP1	1.80231	N/A	N/A	N/A
LRP6	1.80231	N/A	N/A	N/A
CTBP1	1.80231	N/A	N/A	N/A
ammonia	N/A	N/A	N/A	1.79656
NEAT1	N/A	N/A	N/A	1.79656
ATOH7	N/A	N/A	N/A	1.79656
furosemide	N/A	N/A	N/A	1.79656
HMX2	N/A	N/A	N/A	1.79656
FEZF2	N/A	N/A	N/A	1.79656
mGluR	1.78051	N/A	N/A	N/A
TRIM28	N/A	N/A	N/A	1.76293
Focal adhesion kinase	1.76238	N/A	N/A	N/A
SB-431542	1.75579	N/A	N/A	N/A
miR-516a-3p (and other miRNAs w/seed GCUUCCU)	N/A	N/A	1.75323	N/A
ABCB11	N/A	N/A	1.75323	N/A
DMBT1	N/A	N/A	1.75323	N/A
HDGF	N/A	N/A	1.75323	N/A
PD 150606	N/A	N/A	1.75323	N/A
HSPA4	N/A	N/A	1.75323	N/A
INHBC	N/A	N/A	1.75323	N/A
atypical protein kinase C	N/A	N/A	1.75323	N/A
megestrol acetate	N/A	N/A	1.75323	N/A
cosyntropin	N/A	N/A	1.75323	N/A
ATP6AP2	N/A	N/A	1.75323	N/A
BHMT	N/A	N/A	1.75323	N/A
LRRC32	N/A	N/A	1.75323	N/A
ITGB8	N/A	N/A	1.75323	N/A
GJC1	N/A	N/A	1.75323	N/A
GTF2F2	N/A	N/A	1.75323	N/A
2-(3-chlorophenylamino)phenylacetic acid	N/A	N/A	1.75323	N/A
CCKAR	N/A	N/A	1.75323	N/A
defibrotide	N/A	N/A	1.75323	N/A
CD300LF	N/A	N/A	1.75323	N/A
CREBZF	N/A	N/A	1.75323	N/A
epalrestat	N/A	N/A	1.75323	N/A
chlormethiazole	N/A	N/A	1.75323	N/A
ELOVL2	N/A	N/A	1.75323	N/A
phosphorothioate oligodeoxynucleotide	N/A	N/A	1.75323	N/A
E4F1	N/A	N/A	1.75323	N/A
S-efavirenz	N/A	N/A	1.75323	N/A
palmitic acid	N/A	N/A	1.74004	N/A
CDKN1B	N/A	1.73528	N/A	N/A
TAC1	1.73519	N/A	N/A	N/A
Esrra	1.71492	N/A	N/A	N/A
dihydrotestosterone	1.70662	N/A	N/A	N/A
FOXF1	1.70658	N/A	N/A	N/A
RGCC	1.70658	N/A	N/A	N/A
SPINT2	1.70658	N/A	N/A	N/A
fluoxetine	N/A	1.70189	N/A	N/A
RBFOX2	N/A	N/A	N/A	1.70051
RBM14	N/A	N/A	N/A	1.70051
PDK1	N/A	N/A	N/A	1.70051
BCL11A	N/A	N/A	N/A	1.70051
nicotine	1.69609	N/A	N/A	N/A
nocodazole	1.69496	N/A	N/A	N/A
NR2F2	N/A	N/A	1.69403	N/A
TWIST1	1.69095	N/A	N/A	N/A
Am 580	1.68708	N/A	N/A	N/A
vitamin A	1.68708	N/A	N/A	N/A
PTH	1.64903	N/A	N/A	N/A
CTGF	N/A	N/A	1.64277	N/A
NR1I3	N/A	N/A	1.64277	N/A
galactose	1.63927	N/A	N/A	N/A
KLF10	1.63927	N/A	N/A	N/A
maxacalcitol	1.63927	N/A	N/A	N/A
27-hydroxycholesterol	1.63927	N/A	N/A	N/A
MBTPS1	1.63927	N/A	N/A	N/A
IL6	N/A	N/A	1.63827	N/A
STAT5a/b	1.63694	N/A	N/A	N/A
IRS2	N/A	N/A	1.6304	N/A
ST1926	N/A	1.63016	N/A	N/A
FOXE1	N/A	N/A	1.62956	N/A
lipid peroxide	N/A	N/A	1.62956	N/A
2-[[4-[(e)-styryl]phenoxy]methyl]oxirane	N/A	N/A	1.62956	N/A
GIPC1	N/A	N/A	1.62956	N/A
NAD+	N/A	N/A	1.62956	N/A
ATP8B1	N/A	N/A	1.62956	N/A
SERPINB7	N/A	N/A	1.62956	N/A
ARID2	N/A	N/A	1.62956	N/A
LRRC8C	N/A	N/A	1.62956	N/A
TDO2	N/A	N/A	1.62956	N/A
ARSA	N/A	N/A	1.62956	N/A
PSME3	N/A	N/A	1.62956	N/A
ASPN	N/A	N/A	1.62956	N/A
S-18886	N/A	N/A	1.62956	N/A
miR-515-5p (and other miRNAs w/seed UCUCCAA)	N/A	N/A	1.62956	N/A
ESRP1	N/A	N/A	1.62956	N/A
VDR	1.62897	N/A	N/A	N/A
MBD2	N/A	N/A	N/A	1.62791
MNX1	N/A	N/A	N/A	1.62219
MSI1	N/A	N/A	N/A	1.62219
TAPBP	N/A	N/A	N/A	1.62219
FOXO1	1.61969	N/A	N/A	N/A
ICAM1	N/A	N/A	1.61034	N/A
garcinol	1.59973	N/A	N/A	N/A
progesterone	1.59949	N/A	N/A	N/A
D-fructose	N/A	N/A	1.59082	N/A
RETN	N/A	N/A	1.59082	N/A
EBI3	N/A	1.5877	N/A	N/A
THPO	N/A	1.5877	N/A	N/A
TEAD4	1.58409	N/A	N/A	N/A
CBX2	1.57756	N/A	N/A	N/A
LAMC1	1.57756	N/A	N/A	N/A
25-hydroxycholesterol	1.56672	N/A	N/A	N/A
LTBR	N/A	1.56394	N/A	N/A
lactacystin	1.5634	N/A	N/A	N/A
INSM1	N/A	N/A	N/A	1.55611
NKX3-2	N/A	N/A	N/A	1.55611
ERG	1.55192	N/A	N/A	N/A
TAF7L	N/A	1.54076	N/A	N/A
FMR1	N/A	N/A	1.53516	N/A
APOA1	N/A	N/A	1.53516	N/A
LPL	N/A	N/A	1.53516	N/A
PUF60	N/A	N/A	1.53393	N/A
ruboxistaurin	N/A	N/A	1.53393	N/A
norethindrone acetate	N/A	N/A	1.53393	N/A
GRIN2B	N/A	N/A	1.53393	N/A
Sik1	N/A	N/A	1.53393	N/A
miR-378a-3p (and other miRNAs w/seed CUGGACU)	N/A	N/A	1.53393	N/A
HPGDS	N/A	N/A	1.53393	N/A
RHEB	N/A	N/A	1.53393	N/A
miR-148a-3p (and other miRNAs w/seed CAGUGCA)	N/A	N/A	1.53393	N/A
KCNN4	N/A	N/A	1.53393	N/A
elocalcitol	N/A	N/A	1.53393	N/A
LY379196	N/A	N/A	1.53393	N/A
TFR2	N/A	N/A	1.53393	N/A
CD2AP	N/A	N/A	1.53393	N/A
TFDP2	N/A	N/A	1.53393	N/A
PDE4D	N/A	N/A	1.53393	N/A
BCAR3	N/A	N/A	1.53393	N/A
ferric chloride	N/A	N/A	1.53393	N/A
HU-210	N/A	N/A	1.53393	N/A
ginsenoside Re	N/A	N/A	1.53393	N/A
MRAS	N/A	N/A	1.53393	N/A
Foxe3	N/A	N/A	1.53393	N/A
FGFR4	N/A	1.52768	N/A	N/A
SFPQ	N/A	1.52768	N/A	N/A
chelerythrine	N/A	1.52768	N/A	N/A
calyculin A	N/A	1.52768	N/A	N/A
CAST	N/A	1.52768	N/A	N/A
tamibarotene	N/A	1.52768	N/A	N/A
genistein	N/A	N/A	1.52724	N/A
MAP2K1/2	1.52245	N/A	N/A	N/A
GNB2	1.52117	N/A	N/A	N/A
HOXC9	1.52064	N/A	N/A	N/A
SERTAD2	1.52064	N/A	N/A	N/A
CEBPB	N/A	N/A	1.51342	N/A
MYB	N/A	1.51224	N/A	N/A
okadaic acid	N/A	1.51224	N/A	N/A
C5	N/A	N/A	1.50887	N/A
E2F1	1.50752	N/A	N/A	N/A
SOD1	1.50692	N/A	N/A	N/A
mir-8	N/A	N/A	N/A	1.50202
6-amino-4-(4-phenoxyphenylethylamino)quinazoline	N/A	N/A	N/A	1.49898
cannabidiol	N/A	1.48805	N/A	N/A
PAX2	N/A	1.48805	N/A	N/A
AGT	1.48611	N/A	N/A	N/A
n-3 fatty acids	N/A	N/A	1.48346	N/A
HIPK2	1.47995	N/A	N/A	N/A
GATA6	N/A	N/A	N/A	1.47369
lovastatin	N/A	N/A	1.47126	N/A
PRKAG3	1.46867	N/A	N/A	N/A
miR-205-5p (and other miRNAs w/seed CCUUCAU)	1.46786	N/A	N/A	N/A
acadesine	1.46786	N/A	N/A	N/A
ADM	N/A	N/A	1.46702	N/A
ELK1	N/A	N/A	1.46702	N/A
desmopressin	N/A	1.46581	N/A	N/A
GNB1	1.46226	N/A	N/A	N/A
cholesterol	N/A	N/A	1.4584	N/A
AQP11	N/A	N/A	1.45602	N/A
betaxolol	N/A	N/A	1.45602	N/A
PHLPP2	N/A	N/A	1.45602	N/A
phlorizin	N/A	N/A	1.45602	N/A
HOXD8	N/A	N/A	1.45602	N/A
olmesartan medoxomil	N/A	N/A	1.45602	N/A
DES	N/A	N/A	1.45602	N/A
CSNK2A2	N/A	N/A	1.45602	N/A
GPAT3	N/A	N/A	1.45602	N/A
3,5-dihydroxyphenylglycine	N/A	N/A	1.45602	N/A
malondialdehyde	N/A	N/A	1.45602	N/A
MMP13	N/A	N/A	1.45602	N/A
UBP1	N/A	N/A	1.45602	N/A
OBP2B	N/A	N/A	1.45602	N/A
TGFBR	N/A	N/A	1.45602	N/A
triamcinolone	N/A	N/A	1.45602	N/A
gallium nitrate	N/A	N/A	1.45602	N/A
emricasan	N/A	N/A	1.45602	N/A
COL4A1	N/A	N/A	1.45602	N/A
mGLUR Group I	N/A	N/A	1.45602	N/A
Irs3	N/A	N/A	1.45602	N/A
mercury	N/A	N/A	1.45602	N/A
ambroxol	N/A	N/A	1.45602	N/A
HSPB2	N/A	N/A	1.45602	N/A
BDKRB1	N/A	N/A	1.45602	N/A
eprosartan	N/A	N/A	1.45602	N/A
EIF3M	N/A	N/A	1.45602	N/A
peptide T	N/A	N/A	1.45602	N/A
SMARCA2	N/A	1.45347	N/A	N/A
ELF5	N/A	1.4505	N/A	N/A
MED13	N/A	1.4505	N/A	N/A
UBE3A	N/A	1.4505	N/A	N/A
Z-DEVD-FMK	N/A	N/A	N/A	1.44868
ARID1A	N/A	N/A	N/A	1.44868
KIF3A	N/A	N/A	N/A	1.44868
R 59022	N/A	N/A	N/A	1.44868
SIAH1	N/A	N/A	N/A	1.44868
PDGFA	N/A	N/A	N/A	1.44868
COCH	N/A	N/A	N/A	1.44868
APLNR	N/A	N/A	N/A	1.44868
ASF1A	N/A	N/A	N/A	1.44868
SLC16A3	N/A	N/A	N/A	1.44868
PSMB9	N/A	N/A	N/A	1.44868
DUSP1	1.44529	N/A	N/A	N/A
triamcinolone acetonide	N/A	N/A	1.43901	N/A
FSHR	N/A	N/A	1.43522	N/A
H2AFB3 (includes others)	N/A	N/A	1.43522	N/A
bicalutamide	1.43418	N/A	N/A	N/A
ATF1	1.43418	N/A	N/A	N/A
SOX4	N/A	1.42755	N/A	N/A
SP1	1.42218	N/A	N/A	N/A
MYCN	1.42206	N/A	N/A	N/A
FOXO3	1.42135	N/A	N/A	N/A
NKX3-1	N/A	N/A	1.41984	N/A
DCN	N/A	N/A	1.41984	N/A
DOCK8	1.41927	N/A	N/A	N/A
5-hydroxytryptamine	1.41927	N/A	N/A	N/A
ACSL5	1.41871	N/A	N/A	N/A
BMPER	1.41871	N/A	N/A	N/A
FKBP4	1.41871	N/A	N/A	N/A
CTR9	N/A	1.41482	N/A	N/A
LCAT	N/A	1.41482	N/A	N/A
morphine	1.41327	N/A	N/A	N/A
raloxifene	1.40979	N/A	N/A	N/A
CpG oligonucleotide	N/A	N/A	1.40897	N/A
mir-145	1.40695	N/A	N/A	N/A
KDM8	N/A	N/A	N/A	1.40379
FGF23	N/A	N/A	N/A	1.40379
TYRO3	N/A	N/A	N/A	1.40379
SART1	N/A	N/A	N/A	1.40379
MEOX1	N/A	N/A	N/A	1.40379
FAS	1.40238	N/A	N/A	N/A
Histone h4	1.40015	N/A	N/A	N/A
MAPK14	1.39833	N/A	N/A	N/A
EGR1	1.39833	N/A	N/A	N/A
GLDN	N/A	1.39635	N/A	N/A
GFRA2	N/A	1.39635	N/A	N/A
AHNAK	N/A	1.39635	N/A	N/A
TMEM27	N/A	1.39635	N/A	N/A
CIDEB	N/A	1.39635	N/A	N/A
2,2'-dipyridyl	N/A	1.39635	N/A	N/A
KCNQ4	N/A	1.39635	N/A	N/A
vaccenic acid	N/A	1.39635	N/A	N/A
HIST1H1D	N/A	1.39635	N/A	N/A
pituitary adenylate cyclase-activating polypeptide	N/A	1.39635	N/A	N/A
NRCAM	N/A	1.39635	N/A	N/A
ATF7IP	N/A	1.39635	N/A	N/A
alprenolol	N/A	1.39635	N/A	N/A
TSHZ3	N/A	1.39635	N/A	N/A
arundic acid	N/A	1.39635	N/A	N/A
ABCE1	N/A	1.39635	N/A	N/A
trapidil	N/A	1.39635	N/A	N/A
PTPN23	N/A	1.39635	N/A	N/A
GCM1	N/A	1.39635	N/A	N/A
AZ-960	N/A	1.39635	N/A	N/A
SETD3	N/A	1.39635	N/A	N/A
SMYD2	N/A	1.39635	N/A	N/A
PSMC5	N/A	1.39635	N/A	N/A
ATP1A2	N/A	1.39635	N/A	N/A
LYPD6	N/A	1.39635	N/A	N/A
GALNT6	N/A	1.39635	N/A	N/A
PTPN3	N/A	1.39635	N/A	N/A
EAF2	N/A	1.39635	N/A	N/A
PTPRA	N/A	1.39635	N/A	N/A
miR-485-3p (and other miRNAs w/seed UCAUACA)	N/A	1.39635	N/A	N/A
TAF3	N/A	1.39635	N/A	N/A
NAB1	N/A	1.39635	N/A	N/A
USP21	N/A	1.39635	N/A	N/A
BRD1	N/A	1.39635	N/A	N/A
glyphosate	N/A	1.39635	N/A	N/A
3,4-dihydroxybenzaldehyde	N/A	1.39635	N/A	N/A
ESRRA	N/A	1.39275	N/A	N/A
SLC19A1	N/A	N/A	1.39034	N/A
ZNF521	N/A	N/A	1.39034	N/A
ITGB1BP1	N/A	N/A	1.39034	N/A
RBP4	N/A	N/A	1.39034	N/A
Ptk	N/A	N/A	1.39034	N/A
CCL18	N/A	N/A	1.39034	N/A
GNE	N/A	N/A	1.39034	N/A
N,N-dimethylarginine	N/A	N/A	1.39034	N/A
SELL	N/A	N/A	1.39034	N/A
PPP5C	N/A	N/A	1.39034	N/A
TH2 Cytokine	N/A	N/A	1.39034	N/A
RPS6KB2	N/A	N/A	1.39034	N/A
acolbifene	N/A	N/A	1.39034	N/A
DGAT2	N/A	N/A	1.39034	N/A
S-allyl-L-cysteine	N/A	N/A	1.39034	N/A
TBXA2R	N/A	N/A	1.39034	N/A
ANPEP	N/A	N/A	1.39034	N/A
tectorigenin	N/A	N/A	1.39034	N/A
GW 5074	N/A	N/A	1.39034	N/A
Muscarinic cholinergic receptor	N/A	N/A	1.39034	N/A
RFWD2	N/A	N/A	1.39034	N/A
taurodeoxycholic acid	N/A	N/A	1.39034	N/A
thenoyltrifluoroacetone	N/A	N/A	1.39034	N/A
FANCC	N/A	N/A	1.39005	N/A
CpG ODN 2006	N/A	N/A	1.39005	N/A
luteolin	N/A	N/A	1.39005	N/A
IL1A	N/A	N/A	1.389	N/A
EIF4E	1.38717	N/A	N/A	N/A
MEF2	N/A	1.38086	N/A	N/A
SASH1	1.38072	N/A	N/A	N/A
HOXC6	1.38053	N/A	N/A	N/A
EFNA4	1.38053	N/A	N/A	N/A
MEF2D	1.38053	N/A	N/A	N/A
3-deazaneplanocin	N/A	N/A	1.37562	N/A
delta-9-tetrahydrocannabinol	N/A	1.37387	N/A	N/A
AXIN1	1.37276	N/A	N/A	N/A
retinol	1.37276	N/A	N/A	N/A
benzo(a)pyrene	N/A	N/A	1.36488	N/A
UCP2	N/A	N/A	N/A	1.36325
FOXD1	N/A	N/A	N/A	1.36325
miR-130a-3p (and other miRNAs w/seed AGUGCAA)	N/A	N/A	N/A	1.36325
VIM	N/A	N/A	N/A	1.36325
CCL5	1.36198	N/A	N/A	N/A
Notch	1.36198	N/A	N/A	N/A
methamphetamine	1.36198	N/A	N/A	N/A
PRKCB	N/A	N/A	1.36147	N/A
SMAD4	1.36023	N/A	N/A	N/A
miR-17-5p (and other miRNAs w/seed AAAGUGC)	N/A	1.35504	N/A	N/A
PIK3CA	1.35487	N/A	N/A	N/A
CDK2AP1	1.35487	N/A	N/A	N/A
mir-133	1.35487	N/A	N/A	N/A
EFNA3	1.35487	N/A	N/A	N/A
AVP	1.35487	N/A	N/A	N/A
5-N-ethylcarboxamido adenosine	1.35281	N/A	N/A	N/A
SPRY2	N/A	1.34847	N/A	N/A
butyric acid	N/A	N/A	1.34652	N/A
ANGPT2	N/A	1.34211	N/A	N/A
SREBF1	N/A	N/A	N/A	1.34018
KMT2A	N/A	N/A	N/A	1.3375
PTEN	N/A	N/A	1.3346	N/A
FBLN5	N/A	N/A	1.33362	N/A
B4GALT1	N/A	N/A	1.33362	N/A
PIGR	N/A	N/A	1.33362	N/A
PLCD1	N/A	N/A	1.33362	N/A
tryptase	N/A	N/A	1.33362	N/A
GSK3A	N/A	N/A	1.33362	N/A
MDL 28170	N/A	N/A	1.33362	N/A
NCOA6	N/A	N/A	1.33362	N/A
2-chloroadenosine	N/A	N/A	1.33362	N/A
ACACA	N/A	N/A	1.33362	N/A
isocoumarin NM-3	N/A	N/A	1.33362	N/A
LTBP4	N/A	N/A	1.33362	N/A
CYP3A4	N/A	N/A	1.33362	N/A
tamoxifen	1.33065	N/A	N/A	N/A
ACOX1	N/A	1.32979	N/A	N/A
fumonisin B1	1.32965	N/A	N/A	N/A
CETP	1.32965	N/A	N/A	N/A
PRKDC	1.32965	N/A	N/A	N/A
RHOJ	1.32965	N/A	N/A	N/A
FOXD3	N/A	N/A	N/A	1.32632
PCSK2	N/A	N/A	N/A	1.32632
HOXC4	N/A	N/A	N/A	1.32632
CDK5R1	N/A	N/A	N/A	1.32632
BMP10	N/A	N/A	N/A	1.32632
SFTPA1	1.32554	N/A	N/A	N/A
PPARD	N/A	1.32395	N/A	N/A
Ca2+	1.32185	N/A	N/A	N/A
C3	N/A	N/A	1.32069	N/A
CYR61	N/A	N/A	1.32069	N/A
halofuginone	N/A	N/A	1.31912	N/A
RNF2	N/A	1.31856	N/A	N/A
REL	N/A	N/A	1.31833	N/A
ASXL2	N/A	1.31753	N/A	N/A
SBDS	N/A	N/A	N/A	1.31053
TAZ	N/A	N/A	1.30761	N/A
NR0B2	N/A	N/A	1.30761	N/A
EFNA5	1.30574	N/A	N/A	N/A
BCL11B	1.30574	N/A	N/A	N/A

## Sheet: IPA_tox_list
Tox list	All	Hyper	Hypo	CNE	-LOG(Pvalues)
Renal Necrosis/Cell Death	5.91	3.67	3.45	1.6
TGF-β Signaling	4.94	3.43	3.6	0.483
PPARα/RXRα Activation	2.48	0.887	2.25	0.72
Increases Cardiac Proliferation	1.86	0.818	1.46
Increases Transmembrane Potential of Mitochondria and Mitochondrial Membrane	1.77	2.2
Increases Renal Proliferation	1.7	0.478	1.96	0.339
Cardiac Hypertrophy	1.59	0.344	2.24	0.243
Liver Necrosis/Cell Death	1.55	0.381	2.03
Hepatic Stellate Cell Activation	1.5	1.03	1.7
Cardiac Fibrosis	1.41	0.499	1.48
Increases Cardiac Dysfunction	1.38	0.949	0.664
Cardiac Necrosis/Cell Death	1.37	0.977	0.624
Increases Heart Failure	1.12	0.539	0.873	1.01
Increases Renal Nephritis	1.12	0.775	0.57
Liver Proliferation	1.08		2.51
TR/RXR Activation	1.06	0.885	0.384	0.503
Renal Inorganic Phosphate Homeostasis (Mouse)	0.947	1.07
Hepatic Fibrosis	0.854		1.6
Cell Cycle: G1/S Checkpoint Regulation	0.847	0.204	1.19
Decreases Transmembrane Potential of Mitochondria and Mitochondrial Membrane	0.678	0.28	1.41
Aryl Hydrocarbon Receptor Signaling	0.676	0.377	0.579
Decreases Respiration of Mitochondria	0.671		1.14
Increases Renal Damage	0.666		1.85
Hepatic Cholestasis	0.648		1.71
Cytochrome P450 Panel - Substrate is a Sterol (Human)	0.613	0.727
Cytochrome P450 Panel - Substrate is a Sterol (Mouse)	0.613	0.727
Cytochrome P450 Panel - Substrate is a Sterol (Rat)	0.613	0.727
Swelling of Mitochondria	0.587	0.7
NF-κB Signaling	0.581		1.09
Long-term Renal Injury Anti-oxidative Response Panel (Rat)	0.52	0.63
NRF2-mediated Oxidative Stress Response	0.503	0.347	0.369
RAR Activation	0.491	0.274	0.936	0.244
Biogenesis of Mitochondria	0.482	0.59
Increases Liver Hyperplasia/Hyperproliferation	0.47		0.862
Genes associated with Chronic Allograft Nephropathy (Human)	0.465		0.909
Nongenotoxic Hepatocarcinogenicity Biomarker Panel	0.449	0.555		1.03
Increases Liver Damage	0.389	0.287	0.284
Increases Cardiac Dilation	0.368	0.468
VDR/RXR Activation	0.339	0.496
Increases Glomerular Injury	0.283		0.98
Increases Liver Steatosis	0.268		0.362
FXR/RXR Activation			0.731
Hypoxia-Inducible Factor Signaling			0.45	0.574
Increases Liver Hepatitis		0.253
LPS/IL-1 Mediated Inhibition of RXR Function			0.33
LXR/RXR Activation			0.269
Oxidative Stress		0.243
PXR/RXR Activation			0.47
Xenobiotic Metabolism Signaling			0.452

## Sheet: IPA_disease_and_biofunctions
Diseases	All	Hyper	Hypo	CNE	-LOG(Pvalues)
organismal death	22.8612	9.01552	17.2864	8.58901
morbidity or mortality	22.7306	0	17.312	9.00602
differentiation of cells	18.1461	11.5578	10.1382	6.44012
transcription of DNA	16.553	6.23055	12.3657	7.15189
expression of RNA	16.9526	7.81483	11.4782	5.80707
transcription	16.3898	6.31218	12.4128	6.50018
transcription of RNA	15.9809	6.58951	11.979	6.45837
activation of DNA endogenous promoter	15.2702	4.552	12.2311	8.87231
proliferation of cells	17.6489	7.42301	12.3177	2.56275
development of head	14.4823	6.62989	10.7408	6.47645
morphology of nervous system	14.742	4.28593	13.1521	4.6391
development of central nervous system	12.6858	5.16913	9.88397	5.28514
formation of brain	12.8995	5.4301	10.1959	4.47474
apoptosis	14.835	7.98672	9.70258	0
growth of organism	14.4875	6.23943	9.28508	2.35983
development of body trunk	12.7418	6.86168	7.26493	5.47827
cell death	14.1538	6.75093	9.7766	0
abnormal morphology of nervous system	11.7571	3.79887	10.6694	3.93049
generation of cells	12.2814	5.41807	8.77601	3.64929
abnormal morphology of head	11.8073	5.26144	8.4999	4.14199
commitment of cells	9.35311	0	8.69753	11.2285
abnormal morphology of embryonic tissue	11.7366	3.28097	9.31071	4.83468
development of neurons	12.348	4.20726	9.63423	2.92456
formation of forebrain	11.2849	4.05779	10.1889	3.52262
formation of embryonic tissue	11.9446	5.60186	8.42311	2.98809
quantity of cells	11.6437	7.50697	7.17914	2.24917
differentiation of neurons	9.46245	3.36084	7.14935	8.05858
Hypoplasia	10.6779	3.63808	9.09875	4.51976
development of digestive system	10.4044	4.30162	7.22968	5.85774
morphogenesis of embryo	10.3305	0	9.23079	7.11693
growth of embryo	10.6106	5.69724	6.6343	3.33609
development of sensory organ	9.52802	3.12568	8.30932	4.659
morphology of neurons	10.3555	2.93714	9.64926	2.3496
growth of embryonic tissue	9.32491	7.73593	3.93856	3.99068
necrosis	11.1708	5.34694	7.96034	0
abnormal morphology of body cavity	9.55424	4.1408	6.15372	4.59077
development of body axis	13.8212	0	10.5093	0
differentiation of nervous system	8.68266	0	6.98903	8.55877
hypoplasia of organ	9.05424	3.05839	7.56746	4.38861
cell movement	9.13862	4.50131	7.07232	2.24152
abnormal morphology of bone	9.28384	2.58386	7.1653	3.76089
microtubule dynamics	10.0662	5.43922	7.10255	0
Growth Failure	10.1837	5.6724	6.57884	0
angiogenesis	8.71885	4.43684	5.35799	3.90824
quantity of neurons	8.68956	2.73432	8.19518	2.61782
migration of neurons	9.05886	0	8.60509	4.35374
migration of cells	8.50548	5.17873	6.099	2.16723
organization of cytoskeleton	9.43261	6.46076	5.889	0
morphogenesis of head	8.52115	0	8.14214	5.04026
morphology of bone	10.6231	3.57795	7.43915	0
development of gastrointestinal tract	7.67006	3.07622	5.92916	4.96249
differentiation of embryonic tissue	8.72523	3.92431	5.56151	3.41662
differentiation of connective tissue	9.36881	6.68361	5.35211	0
formation of eye	8.04922	2.55054	7.07112	3.72336
morphogenesis of cardiovascular system	8.39643	4.84485	4.54254	3.52262
organization of cytoplasm	9.28	6.02074	5.91616	0
morphology of head	11.9137	0	8.82651	0
vasculogenesis	8.56729	4.22119	5.55575	2.29639
differentiation of connective tissue cells	8.89168	6.35951	5.27279	0
adenocarcinoma	9.58476	5.12249	5.61078	0
abnormal morphology of abdomen	7.39727	4.24503	4.34852	4.15897
development of abdomen	8.02232	4.03087	4.09793	3.84342
proliferation of neuronal cells	8.68613	4.29026	6.85693	0
size of body	8.81635	4.48148	6.30673	0
morphology of cells	8.30346	6.72519	4.29617	0
morphogenesis of brain	7.72525	0	8.02815	3.51326
perinatal death	7.97467	0	6.81432	4.46826
neoplasia of epithelial tissue	8.35059	3.12684	5.88994	1.8698
morphology of central nervous system	9.79083	0	9.42816	0
digestive system cancer	7.61163	4.22333	4.87379	2.3802
abnormal morphology of central nervous system	8.4299	0	7.76822	2.74
gastrointestinal carcinoma	7.05888	5.58141	4.10415	2.15119
abdominal neoplasm	7.62969	3.50664	5.03419	2.34482
development of epithelial tissue	6.60772	5.96149	3.3212	2.52086
morphogenesis of embryonic tissue	6.87089	0	6.09097	5.13785
abdominal cancer	7.64138	3.37771	5.18421	1.87658
development of endocrine gland	6.86792	2.71641	5.09803	3.39257
quantity of nervous tissue	9.17774	0	8.74305	0
abnormal morphology of brain	7.87855	0	7.50299	2.42126
morphology of brain	8.96609	0	8.8151	0
morphogenesis of camera-type eye	5.59133	0	5.57447	6.58614
gastrointestinal adenocarcinoma	6.60227	5.57029	3.63357	1.90543
morphology of gland	7.43118	0	6.82276	3.392
gastrointestinal tract cancer	7.6652	5.87443	4.07829	0
multiple congenital anomalies	7.70328	4.50493	5.26185	0
axonogenesis	8.27846	4.28346	4.88679	0
proliferation of connective tissue cells	7.77141	5.71889	3.95407	0
mammary tumor	7.57606	3.75712	5.88909	0
neuritogenesis	7.98486	4.97386	4.20541	0
proliferation of embryonic cells	7.6396	4.80628	4.49097	0
breast or colorectal cancer	7.29577	4.37972	5.06632	0
breast cancer	7.30485	2.85183	6.54873	0
neonatal death	6.64597	0	5.56539	4.48702
development of pharynx	6.60592	0	7.36085	2.71
development of nerves	6.36956	0	5.61567	4.58221
epithelial cancer	7.90718	2.96583	5.65163	0
quantity of connective tissue	7.18405	5.657	3.4975	0
extension of plasma membrane projections	7.38298	2.6853	6.24988	0
growth of connective tissue	8.51927	7.76041	0	0
growth of epithelial tissue	7.34425	4.84355	4.06798	0
cell proliferation of tumor cell lines	7.24532	5.86999	3.10845	0
upper gastrointestinal tract cancer	5.88273	3.29835	4.12938	2.88886
formation of cellular protrusions	7.10457	4.44184	4.61923	0
gastroesophageal cancer	5.84413	2.934	4.21663	3.04399
malignant neoplasm of large intestine	7.16324	4.64017	4.07858	0
differentiation of tumor cell lines	5.91833	4.32768	3.09529	2.27542
abnormal morphology of skull	6.63131	0	5.14149	3.8326
abnormal morphology of cells	7.01913	4.03118	4.5157	0
formation of olfactory bulb	5.78431	0	5.74773	3.93009
morphogenesis of heart	6.04803	3.7865	2.75876	2.86126
morphogenesis of outflow tract	4.38676	0	5.20978	5.65477
dysgenesis	10.762	4.46239	0	0
abnormal morphology of neurons	7.66322	0	7.53889	0
digestive organ tumor	7.60422	0	4.99056	2.55219
development of lymphatic system	5.83248	4.28436	2.63189	2.25132
innervation	5.55508	0	6.24769	3.19251
morphology of body cavity	9.03915	0	5.90802	0
development of upper respiratory tract	6.881	0	7.97633	0
upper gastrointestinal tract tumor	6.64176	3.73343	4.47742	0
differentiation of bone cells	6.34205	4.70122	3.6264	0
midline defect	6.23993	0	5.15487	3.23471
gastric cancer	5.33015	2.82065	3.46386	2.93287
development of striated muscle	5.48917	5.26097	0	3.53809
cell survival	5.89548	5.59569	2.78724	0
differentiation of embryonic cells	6.39276	2.83809	4.9634	0
congenital malformation of brain	5.18148	0	6.6831	2.19155
abnormal morphology of digestive system	5.61219	6.02453	0	2.23935
transactivation of RNA	6.63769	3.32114	3.8659	0
microphthalmia-anophthalmia-coloboma	5.25463	0	4.87364	3.68324
apoptosis of neurons	5.19102	2.59508	4.08131	1.94148
abnormal morphology of cranial nerve	5.25129	0	6.49307	1.98151
morphogenesis of forebrain	5.41961	0	6.26941	2.00585
abnormal morphology of vitelline vessel	5.42203	0	3.99548	4.13179
guidance of axons	7.08106	0	6.4356	0
cancer of secretory structure	5.93032	4.0299	3.5064	0
migration of central nervous system cells	5.90203	0	5.41988	1.93637
cell transformation	5.65086	7.59145	0	0
development of retinal pigment epithelium	4.75609	0	5.26045	3.1674
development of connective tissue	5.14604	3.32625	2.6526	2.0569
cell death of epithelial cells	6.26329	4.33827	2.514	0
development of lymphatic system component	5.31992	3.05749	2.61746	2.08078
development of cranial nerve	3.90281	0	4.61075	4.54093
quantity of double-negative T lymphocyte	5.07581	3.03931	2.45636	2.45171
abnormal morphology of ear	6.47547	0	4.29157	2.14705
behavior	5.61943	3.05273	4.18412	0
abdominal adenocarcinoma	5.33844	4.59439	2.75837	0
proliferation of epithelial cells	5.78801	4.33094	2.50661	0
branching of cells	6.19984	6.3484	0	0
gastroesophageal adenocarcinoma	4.62354	2.88043	2.83086	2.10122
mitogenesis	4.72771	7.65747	0	0
morphology of endocrine gland	4.72145	0	4.17358	3.48185
cell death of tumor cell lines	5.50794	3.50148	3.34471	0
extension of neurites	6.43803	0	5.89791	0
differentiation of muscle cell lines	4.72771	4.68645	0	2.87166
morphogenesis of inner ear	4.89861	0	4.22446	3.14936
abnormal morphology of telencephalon	5.10781	0	5.18874	1.9679
differentiation of ectoderm	4.39189	2.94747	2.86992	2.03094
abnormal morphology of endolymphatic duct	4.96833	0	2.81314	4.34947
abdominal carcinoma	4.99645	4.5382	2.48114	0
Gastrointestinal Tract Cancer and Tumors	7.71633	0	4.21117	0
abnormal morphology of forebrain	4.91791	0	4.61637	2.28373
gastric adenocarcinoma	4.47917	2.96597	2.53107	1.82071
abnormal morphology of semicircular canal ampulla	3.40904	0	3.66491	4.71495
malignant solid tumor	6.51648	0	5.26044	0
lack of metanephric bud	4.18235	0	4.68142	2.90791
development of vasculature	5.16102	0	3.94086	2.64316
cancer	6.66276	0	5.05028	0
cardiogenesis	5.43819	3.57448	2.67578	0
colon carcinoma	4.77944	4.12706	2.77547	0
extension of axons	5.6047	0	6.0417	0
formation of telencephalon	5.81648	0	5.82345	0
cell movement of central nervous system cells	5.95867	0	5.64024	0
innervation of optic nerve	3.83338	0	4.21277	3.54386
morphology of eye	4.81482	0	4.32618	2.40731
cell viability	4.78345	3.87051	2.86342	0
quantity of hematopoietic progenitor cells	5.92632	5.57319	0	0
abnormal morphology of mesenchyme	4.4863	0	4.41581	2.56381
colorectal carcinoma	4.74106	3.89291	2.81128	0
colon adenocarcinoma	4.63868	4.05339	2.72207	0
development of metencephalon	5.39853	0	5.97458	0
size of superior semicircular canal	4.51949	0	2.89528	3.9393
large intestine neoplasm	7.13008	0	4.10805	0
abnormal morphology of optic nerve	4.13122	0	4.74058	2.33804
cell movement of brain cells	5.81464	0	5.34632	0
abnormal morphology of reproductive system	5.10127	2.55969	3.4973	0
colorectal adenocarcinoma	4.50134	3.98009	2.60049	0
cell cycle progression	4.96806	6.06699	0	0
neuronal cell death	6.0944	0	4.88574	0
abnormal morphology of optic stalk	3.59677	0	3.9745	3.39898
formation of rhombencephalon	5.08969	0	5.79481	0
abnormal morphology of gland	4.23213	0	4.26571	2.38259
phosphorylation of protein	4.95351	5.82215	0	0
abnormal morphology of eye	4.7359	0	4.13374	1.88916
respiratory system development	4.4249	3.5026	2.81028	0
tumorigenesis of genital organ	5.40537	5.32818	0	0
fate determination of cells	3.96615	0	3.59106	3.16867
genital tumor	5.39226	5.32083	0	0
tumorigenesis of tissue	7.59119	3.10796	0	0
metabolism of carbohydrate	5.86206	4.8089	0	0
development of genitourinary system	4.9552	2.78637	2.89886	0
development of heart septum	4.49908	0	3.12968	2.97989
formation of muscle	4.24224	3.54811	0	2.80209
migration of brain cells	5.60163	0	4.9861	0
formation of cochlea	3.90281	0	3.53829	3.13619
morphology of nerves	4.97211	0	5.56387	0
size of posterior semicircular canal	4.12798	0	2.67768	3.7187
morphogenesis of eye	5.1655	0	5.34805	0
development of endothelial tissue	5.27663	5.22389	0	0
metabolism of polysaccharide	5.48729	4.99046	0	0
growth of brain	4.475	5.98196	0	0
morphology of extraembryonic tissue	6.06003	0	4.38453	0
protein kinase cascade	4.58128	3.27181	2.58524	0
microphthalmia	3.95523	0	3.28934	3.07922
abnormal morphology of yolk sac	4.82188	0	3.56588	1.86184
development of palate	4.3175	0	3.00538	2.90197
breast or ovarian cancer	5.67408	0	4.54373	0
sprouting	4.85023	5.36484	0	0
abnormal morphology of vestibulocochlear nerve	3.70104	0	4.30131	2.16988
cell death of epithelial cell lines	5.82676	0	4.26571	0
differentiation of blood cells	5.60938	4.48148	0	0
carcinoma in breast	4.56708	0	5.50342	0
limb development	4.33388	2.72078	3.01415	0
size of embryo	5.56502	0	4.48514	0
extension of cellular protrusions	6.99626	3.05378	0	0
size of head	4.34356	0	3.41723	2.28373
binding of DNA	4.78359	5.25814	0	0
formation of cerebellum	4.73836	0	5.21812	0
differentiation of osteoblasts	5.47284	0	4.41879	0
specification of cells	0	0	3.41174	6.37637
development of inner ear	5.29998	0	4.48107	0
differentiation of stem cells	4.15898	3.05854	2.5518	0
formation of placode	3.89016	5.86053	0	0
locomotion	5.16594	0	4.5661	0
cellular homeostasis	4.89131	4.81034	0	0
quantity of blood cells	4.55199	5.14735	0	0
urogenital cancer	4.08785	3.1149	2.4534	0
differentiation of leukocytes	4.83766	4.80533	0	0
morphology of optic stalk	4.54108	0	5.04367	0
transmembrane receptor protein tyrosine phosphatase signaling pathway	3.83338	3.24427	2.50583	0
proliferation of prostate cancer cell lines	4.16399	2.59329	2.824	0
formation of thymus gland	3.82335	0	3.785	1.95282
endothelial cell development	4.93688	4.60029	0	0
benign neoplasia	4.41343	0	3.22893	1.88735
branching of epithelial tissue	4.83565	4.67237	0	0
differentiation of neuroglia	3.71509	0	3.08142	2.70315
proliferation of central nervous system cells	4.50816	4.9729	0	0
differentiation of epithelial tissue	3.64785	2.72197	0	3.10908
quantity of connective tissue cells	4.27625	2.69468	2.47871	0
mass of trabecular bone	4.8503	0	4.5474	0
breast adenocarcinoma	4.58529	0	4.80318	0
synthesis of androgen	5.12396	0	4.25607	0
neurodegeneration of brain cells	4.63622	0	4.71197	0
quantity of motor neurons	5.12895	0	4.19948	0
development of pancreas	3.89587	0	3.04763	2.33366
closure of embryonic tissue	4.70367	0	4.55518	0
stomach tumor	5.76202	3.48918	0	0
arrest in differentiation of T lymphocytes	4.31482	2.90933	0	2.00585
abnormal morphology of limb	3.93399	0	3.1094	2.13979
proliferation of endothelial cells	4.60207	4.57122	0	0
hypoplasia of thorax	4.64867	2.66468	0	1.83846
invasion of growth plate	3.40904	0	3.66491	2.05503
formation of utriculosaccular duct	3.40904	0	3.66491	2.05503
deletion of mesencephalon	3.40904	0	3.66491	2.05503
deletion of cerebellum	3.40904	0	3.66491	2.05503
proliferation of brain cells	3.98499	5.08157	0	0
formation of gland	4.88664	4.17426	0	0
Prostate Cancer and Tumors	3.65734	2.82504	2.56615	0
abnormal morphology of cardiovascular system	3.75349	0	2.47807	2.80454
morphogenesis of metanephric bud	3.33682	0	3.23772	2.43406
differentiation of hematopoietic cells	4.05175	4.93833	0	0
gastro-esophageal carcinoma	4.14876	0	2.6532	2.1378
myogenesis of skeletal muscle	3.65399	3.3091	0	1.9587
colony formation of cells	4.0176	4.90302	0	0
survival of organism	3.90832	4.99468	0	0
formation of lymphatic system component	3.78636	0	2.8893	2.2191
tumorigenesis of reproductive tract	4.59839	4.26651	0	0
coloboma	3.62591	0	3.0861	2.14009
morphology of reproductive system	5.4546	3.38543	0	0
female genital neoplasm	4.57754	4.25517	0	0
development of urinary tract	4.65117	4.17357	0	0
homeostasis of leukocytes	4.82726	3.97505	0	0
gastric carcinoma	4.27568	0	2.47774	2.04282
morphology of retina	4.64867	0	4.11426	0
abnormal morphology of membranous labyrinth	5.07889	0	3.64543	0
specification of neurons	0	0	3.33957	5.37775
congenital anomaly of eye	4.26138	0	4.42359	0
degeneration of neurons	4.68192	0	3.95762	0
organization of embryonic tissue	4.12798	0	4.50902	0
cell death of kidney cell lines	4.75617	0	3.86874	0
abnormal morphology of cerebrum	4.50723	0	3.99889	0
prostate cancer	3.39286	2.58136	2.4948	0
apoptosis of epithelial cell lines	5.21386	0	3.22261	0
formation of kidney	3.79356	2.87293	0	1.75924
abnormal morphology of extraembryonic tissue	5.06963	0	3.35423	0
abnormal morphology of neurosensory retina	4.13867	0	4.25891	0
abnormal morphology of craniofacial skeleton	3.4177	0	2.92102	2.05685
proliferation of stem cells	3.49251	0	2.51163	2.37268
developmental delay	5.07581	0	3.27131	0
necrosis of epithelial tissue	5.73746	0	2.6006	0
apoptosis of kidney cell lines	4.82415	0	3.50542	0
abnormal morphology of metanephric bud	3.8613	0	4.46519	0
development of reproductive system	4.98896	0	3.33231	0
genital tract cancer	4.16095	4.1514	0	0
quantity of lymphatic system component	4.56865	3.72489	0	0
survival of bone marrow-derived macrophages	3.39906	4.88664	0	0
proliferation of mesenchymal cells	4.77321	3.51167	0	0
size of mesencephalon	3.89016	0	4.38571	0
abnormal morphology of anterior chamber of eye	3.89016	0	4.38571	0
cell death of kidney cells	4.68019	0	3.56793	0
differentiation of smooth muscle cells	4.64391	0	3.6025	0
abnormal morphology of eyelid	4.77851	0	3.43719	0
development of connective tissue cells	3.4703	0	2.76001	1.97359
neurodegeneration of cerebral cortex cells	4.31482	0	3.88073	0
re-entry into cell cycle progression of Schwann cells	4.51949	3.63865	0	0
Neurodegeneration	4.48596	0	3.6608	0
proliferation of neuroblasts	4.06345	4.05783	0	0
formation of mammary gland	4.155	3.94945	0	0
synthesis of steroid hormone	4.06345	0	4.03955	0
morphology of rhombencephalon	3.77643	0	4.29157	0
degeneration of nervous system	4.51086	0	3.55331	0
proliferation of hematopoietic progenitor cells	4.05426	4.00137	0	0
elongation of embryonic tissue	4.44652	3.60174	0	0
hemangioblastoma	4.49365	0	3.54036	0
metastasis	4.51202	0	3.50615	0
colorectal cancer	3.98691	4.02667	0	0
stimulation of cells	3.33593	4.66675	0	0
innervation of tissue	3.86214	0	4.13836	0
shape change of axons	4.69235	0	3.26188	0
necrosis of kidney	5.30972	2.64384	0	0
closure of neural tube	3.77319	0	4.17569	0
colon cancer	3.87539	4.06194	0	0
growth of neuroectoderm	4.8235	0	3.10892	0
abnormal morphology of olfactory bulb	4.0498	0	3.85787	0
branching of neurites	3.89288	4.01223	0	0
infection of kidney cell lines	3.343	0	2.78227	1.76419
lymphangiogenesis	3.5783	4.30418	0	0
formation of dendrites	3.66045	0	4.17876	0
proliferation of hepatic progenitor cells	3.40904	4.41324	0	0
proliferation of folliculo-stellate cells	3.40904	4.41324	0	0
formation of lens placode	3.40904	4.41324	0	0
differentiation of Schwann cell precursors	3.40904	4.41324	0	0
arrest in G1 phase of liver cancer cells	3.40904	4.41324	0	0
formation of lymphoid organ	3.52249	0	2.45424	1.8252
advanced malignant tumor	4.41986	0	3.36449	0
migration of neuroblasts	4.96833	0	2.81314	0
morphology of neural retina	3.64415	0	4.13619	0
abnormal morphology of metanephric mesenchyme	3.64415	0	4.13619	0
apoptosis of tumor cell lines	4.26784	3.50726	0	0
arrest in differentiation of leukocytes	3.85568	3.91876	0	0
Movement Disorders	4.4831	0	3.27904	0
differentiation of myeloid cells	4.40867	3.34302	0	0
size of cranium	4.2306	3.47508	0	0
differentiation of hematopoietic progenitor cells	3.35	4.34904	0	0
microangiopathy	4.23214	0	3.46517	0
abnormal morphology of epithelial tissue	4.23042	0	3.46027	0
vascular tumor	4.09342	0	3.58309	0
abnormal morphology of inner ear	4.08077	0	3.56588	0
synthesis of carbohydrate	4.41917	3.19218	0	0
degeneration of brain	3.96145	0	3.62747	0
development of mesonephros	3.59677	0	3.9745	0
transitional cell bladder cancer	4.34621	0	3.22454	0
proliferation of epithelial cell lines	3.35739	4.21019	0	0
abnormal morphology of cochlea	3.77721	0	3.78365	0
invasion of pancreatic cancer cells	4.12798	3.41859	0	0
uterine tumor	4.02592	3.51811	0	0
size of bone	4.70502	2.83288	0	0
formation of plasma membrane	3.90588	3.60764	0	0
morphology of central nervous system cells	3.54802	0	3.96	0
cell proliferation of breast cancer cell lines	3.81768	3.67547	0	0
abnormal morphology of cerebral cortex	4.00987	0	3.4558	0
diffuse B-cell lymphoma	3.86111	0	3.59509	0
differentiation of muscle cells	4.19848	0	3.19191	0
breast or ovarian carcinoma	3.70984	0	3.67916	0
quantity of blood	4.09034	3.29022	0	0
degeneration of cells	4.21419	0	3.10702	0
quantity of thymocytes	4.51225	2.80125	0	0
mesoderm development	3.89235	0	3.41342	0
Schizophrenia	3.7704	0	3.52267	0
quantity of lymphoid organ	4.51086	2.74737	0	0
aggregation of tumor cell lines	3.89786	3.35445	0	0
quantity of lymphocytes	3.74224	3.50463	0	0
morphology of blood cells	3.87632	3.34695	0	0
pelvic cancer	3.67938	3.50287	0	0
quantity of lymphocytic choriomeningitis virus	3.39906	0	3.77514	0
innervation of axons	3.39906	0	3.77514	0
congenital anomaly of digestive system	3.77214	3.40011	0	0
quantity of red blood cells	4.22169	2.92357	0	0
development of leukocytes	3.62603	3.50495	0	0
proliferation of granulosa cells	3.8613	3.25554	0	0
development of internal genitalia	4.39308	0	2.70033	0
neovascularization of skin	3.83338	3.24427	0	0
bleeding of connective tissue	3.83338	3.24427	0	0
quantity of rough endoplasmatic reticulum	3.40904	0	3.66491	0
fusion of tracheal ring	3.40904	0	3.66491	0
thoracic neoplasm	3.83551	3.23694	0	0
abnormal morphology of jaw	3.71798	3.34781	0	0
assembly of intercellular junctions	4.05564	3.00633	0	0
mineralization of bone	3.59299	0	3.45531	0
T cell development	3.7106	3.30386	0	0
foliation of cerebellum	3.66712	0	3.34155	0
differentiation of bone marrow cells	3.31778	3.67355	0	0
development of mononuclear leukocytes	3.61283	3.37451	0	0
exploratory behavior	3.35351	3.57721	0	0
dysplasia	3.63175	0	3.28104	0
morphology of brain cells	3.35626	0	3.53978	0
morphogenesis of nerves	3.89016	0	2.99074	0
abnormal morphology of retina	3.75794	0	3.11472	0
Organ Degeneration	3.80705	0	3.03661	0
morphogenesis of neurites	3.7704	3.07083	0	0
formation of somites	3.55872	0	3.25084	0
growth of myocardium	4.12798	0	2.67768	0
activation of Protein kinase	3.5187	3.25153	0	0
movement of rodents	3.60457	0	3.1313	0
function of bone cells	4.06379	0	2.61911	0
morphogenesis of cardiac muscle	3.66712	0	0	3.01447
metastatic solid tumor	3.92765	0	2.75224	0
development of genital organ	3.79406	0	2.84981	0
hemangioma	3.63468	0	3.00332	0
quantity of cartilage tissue	3.55378	3.0699	0	0
aggregation of cells	4.12591	0	2.49178	0
hypoplasia of kidney	0	0	3.85787	2.75579
abnormal morphology of respiratory system	3.32217	3.25793	0	0
hematopoiesis in embryo	3.80186	0	2.75581	0
primitive neuroectodermal tumor	3.45605	3.08504	0	0
retraction of cellular protrusions	3.66403	0	2.87494	0
regeneration of cells	3.44509	0	3.05022	0
paleness of liver	3.90281	0	2.55599	0
abnormal morphology of sensory epithelium	3.48444	0	2.97399	0
arrest in cell cycle progression of leukocyte cell lines	3.64415	0	2.81314	0
morphology of cardiovascular system	3.70756	2.74851	0	0
cell movement of cerebral cortex cells	3.35801	0	3.08253	0
myelination	3.74065	0	2.68619	0
quantity of vessel	3.59142	0	2.82079	0
specification of mesodermal cells	0	0	2.67768	3.7187
size of horizontal semicircular canal	0	0	2.67768	3.7187
development of papilloma	3.39906	2.97676	0	0
female genital tract cancer	3.43369	2.94167	0	0
morphology of leukocytes	3.48578	2.85871	0	0
quantity of saturated fatty acid	3.83338	0	2.50583	0
expansion of neurons	3.53444	0	2.73355	0
branching of axons	3.55593	2.70298	0	0
male genital neoplasm	3.58035	0	2.64186	0
cell movement of breast cancer cell lines	3.49127	2.71711	0	0
respiratory system tumor	3.41981	2.78591	0	0
retraction of neurites	3.5783	0	2.59902	0
MAPKKK cascade	3.58561	0	2.57713	0
congenital anomaly of mouth	3.29769	2.85941	0	0
development of extraembryonic tissue	3.48649	2.666	0	0
advanced malignant solid tumor	3.63188	0	2.48692	0
cell proliferation of hematopoietic cell lines	0	6.10723	0	0
quantity of vestibular hair cells	0	0	2.50583	3.54386
lack of cochlea	0	0	2.50583	3.54386
formation of epiblast	0	0	2.50583	3.54386
development of amygdala	0	0	2.50583	3.54386
formation of ventricular septum	3.73889	0	0	2.27146
synthesis of steroid	3.34474	0	2.66522	0
commitment of neurons	0	0	2.72673	3.27171
congenital heart disease	0	0	2.91214	3.08147
endometrioid carcinoma	3.3012	2.66529	0	0
morphology of genital organ	3.32643	0	2.56867	0
epithelial-mesenchymal transition of fibroblasts	0	2.77426	0	3.07174
degradation of chondroitin sulfate proteoglycan	0	3.9379	0	1.87989
abnormal morphology of anterior segment of the eye	0	0	2.86561	2.8137
development of pituitary gland	0	2.61271	0	3.04375
interphase	0	5.65449	0	0
lack of ureter	0	0	2.89858	2.71
abnormal morphology of vestibular ganglion	0	0	2.89858	2.71
catabolism of polysaccharide	0	5.57446	0	0
syndromic microphthalmia	0	2.61148	0	2.90791
bleeding of subcutaneous tissue	3.40904	0	0	2.05503
cartilage development	0	0	3.20183	2.25652
cleft palate syndrome	3.47113	0	0	1.89312
iris structural abnormality	0	0	2.73355	2.60015
development of optic nerve	0	0	2.73355	2.60015
differentiation of chondrocytes	3.44191	0	0	1.88259
arrest in growth of embryo	0	0	3.28828	2.00643
projection	0	0	3.0861	2.14009
abnormal morphology of blood vessel	0	0	2.59651	2.57053
proliferation of fibroblast cell lines	0	5.14889	0	0
development of commissure	0	0	2.58919	2.50318
formation of nephric duct	0	0	3.19205	1.87989
formation of macula of utricle	0	0	3.19205	1.87989
differentiation of Cajal-Retzius neurons	0	0	3.19205	1.87989
catabolism of purine base	0	0	3.19205	1.87989
abnormal morphology of short cochlear duct	0	0	3.19205	1.87989
morphology of heart	0	2.8635	0	2.13113
differentiation of osteoclasts	0	4.93376	0	0
cell death of Schwann cells	0	4.93269	0	0
abnormal morphology of uterus	0	0	2.74247	2.17044
development of retina	0	0	2.93428	1.90377
growth of tumor	0	4.8226	0	0
development of ear	4.79567	0	0	0
lack of kidney	0	0	2.77288	1.98154
infection of epithelial cell lines	0	0	2.90987	1.82001
infection of embryonic cell lines	0	0	2.90987	1.82001
abnormal morphology of artery	0	0	2.49985	2.20978
shape change of neurites	4.70419	0	0	0
development of exocrine gland	4.65692	0	0	0
abnormal morphology of pretectum	0	0	2.89528	1.7559
abnormal morphology of iris stroma	0	0	2.89528	1.7559
thrombosis of atrium	0	4.55962	0	0
shape change of neurons	4.55192	0	0	0
G2 phase	0	4.42225	0	0
arrest in G2 phase	0	4.41201	0	0
proliferation of bone marrow cell lines	0	4.33971	0	0
development of regulatory T lymphocytes	0	4.33735	0	0
ossification of bone	4.29757	0	0	0
mitosis	0	4.28002	0	0
proliferation of stomach cancer cell lines	0	4.27158	0	0
abnormal morphology of liver	0	4.24658	0	0
proliferation of hematopoietic cells	4.21173	0	0	0
innervation of neurons	0	0	4.1238	0
differentiation of lymphatic system cells	4.09736	0	0	0
cell movement of epithelial cells	0	4.06297	0	0
morphogenesis of neurons	4.05041	0	0	0
cell movement of endothelial cell lines	4.04848	0	0	0
mineralization of cells	4.0205	0	0	0
colony formation	4.01372	0	0	0
transformation of tumor cell lines	0	3.99828	0	0
cell proliferation of carcinoma cell lines	0	3.97287	0	0
cell proliferation of leukocyte cell lines	0	3.94945	0	0
cell death of leukocyte cell lines	0	3.94945	0	0
suppression of responder T cells	0	3.9379	0	0
lack of rectum	0	3.9379	0	0
expansion of endothelial progenitor cells	0	3.9379	0	0
degeneration of nephron	0	3.9379	0	0
response of tumor cell lines	0	3.90533	0	0
proliferation of erythroid cells	0	3.90253	0	0
development of blood cells	3.89055	0	0	0
colon tumor	3.88773	0	0	0
transformation of fibroblast cell lines	0	3.88125	0	0
Lymphocyte homeostasis	3.85759	0	0	0
proliferation of cancer cells	0	3.8546	0	0
quantity of sensory neurons	0	0	3.85391	0
hematocrit	0	3.85327	0	0
morphology of skeleton	3.82529	0	0	0
organization of cells	0	3.81453	0	0
neurodegeneration of brain	3.80269	0	0	0
differentiation of adipocytes	0	3.79716	0	0
organization of sarcomere	0	3.79115	0	0
colorectal neoplasia	3.78984	0	0	0
proliferation of chondrocytes	0	3.76454	0	0
inborn error of carbohydrate metabolism	0	3.76084	0	0
radiosensitivity of cells	0	3.75281	0	0
acute lymphocytic leukemia	3.7411	0	0	0
growth of lymphatic system component	3.74065	0	0	0
G1/S phase transition	0	3.74045	0	0
migration of vascular endothelial cells	0	3.72932	0	0
pelvic tumor	3.72525	0	0	0
proliferation of leukemia cell lines	0	3.70534	0	0
development of atrium	0	0	0	3.69657
abnormal morphology of semicircular canal	0	0	0	3.69657
density of blood vessel	0	3.69201	0	0
cell death of blood cells	0	3.67471	0	0
differentiation of fibroblast cell lines	0	3.65981	0	0
development of liver	3.65946	0	0	0
differentiation of B lymphocytes	0	3.65929	0	0
size of tumor cell lines	0	3.64316	0	0
differentiation of liver	0	3.64316	0	0
outgrowth of cells	0	0	3.64312	0
proliferation of dopaminergic neurons	0	3.63865	0	0
diameter of preantral follicle	0	3.63865	0	0
growth of ovary	3.62126	0	0	0
proliferation of ovarian cells	3.61219	0	0	0
function of osteoblasts	3.61219	0	0	0
epithelial-mesenchymal transition of breast cancer cell lines	0	3.60827	0	0
proliferation of motor neurons	0	0	3.60381	0
formation of parathyroid gland	0	0	3.60381	0
abnormal morphology of cochlear nerve	0	0	3.60381	0
size of focal adhesions	0	3.60174	0	0
morphology of breast cell lines	0	3.60174	0	0
differentiation of lymphocytes	0	3.59976	0	0
retraction of axons	3.59677	0	0	0
abnormal morphology of mesonephros	3.59677	0	0	0
congenital anomaly of cardiovascular system	0	0	3.59509	0
development of metanephric bud	3.59142	0	0	0
parental behavior	0	0	3.59106	0
quantity of carbohydrate	3.58633	0	0	0
differentiation of carcinoma cell lines	3.5783	0	0	0
transformation of epithelial cell lines	0	3.57414	0	0
organization of nervous tissue	0	0	3.56287	0
myelination of nervous system	3.55593	0	0	0
apoptosis of leukocyte cell lines	0	3.55289	0	0
catabolism of glycosaminoglycan	0	3.53677	0	0
small intestine tumor	0	0	3.52504	0
morphology of connective tissue	3.52021	0	0	0
enzyme linked receptor protein signaling pathway	0	3.51167	0	0
colony formation of fibroblast cell lines	0	3.51167	0	0
activation of hepatic stellate cells	3.50662	0	0	0
development of outflow tract	3.48649	0	0	0
apoptosis of pre-B lymphocytes	3.48444	0	0	0
cognition	3.47646	0	0	0
cell death of macrophage cancer cell lines	0	3.4761	0	0
apoptosis of prostate cancer cell lines	0	3.47594	0	0
development of pericardium	0	3.47508	0	0
abnormal morphology of palate	0	3.47508	0	0
apoptosis of epithelial cells	0	3.46729	0	0
hypertrophy of connective tissue cells	3.45584	0	0	0
formation of myofibrils	3.45421	0	0	0
abnormal morphology of renal pelvis	0	0	3.45367	0
hetero-oligomerization of protein	0	3.44844	0	0
litter size	0	3.43845	0	0
formation of epidermis	0	3.43845	0	0
formation of hair	3.4321	0	0	0
production of cortical neurons	0	3.41859	0	0
formation of olfactory placode	0	3.41859	0	0
development of lung cell lines	0	3.41859	0	0
development of colony forming multilineage cells	0	3.41859	0	0
delay in apoptosis of lymphoma cell lines	0	3.41859	0	0
mitogenesis of blood cells	0	3.41636	0	0
formation of prostate gland	0	3.41636	0	0
quantity of erythroid progenitor cells	0	3.41253	0	0
hypoplasia of brain	0	0	3.41174	0
epileptogenesis	3.40904	0	0	0
dwarfism of skeleton	3.40904	0	0	0
dwarfism of bone	3.40904	0	0	0
cerebellar ataxia and hypogonadotropic hypogonadism	3.40904	0	0	0
binding of calcitriol	3.40904	0	0	0
arrest in cell cycle progression of B cell hybridoma cells	3.40904	0	0	0
mineralization of fibroblast cell lines	3.39906	0	0	0
proliferation of ear cells	0	0	0	3.39898
conductive hearing loss	0	0	0	3.39898
proliferation of tumor cells	0	3.3986	0	0
invasion of sarcoma cell lines	0	0	3.38872	0
proliferation of microglia	0	3.36035	0	0
formation of mesencephalon	3.35801	0	0	0
benign neoplasm of female genital organ	3.34883	0	0	0
enlargement of cells	0	3.34781	0	0
morphology of lymphatic system component	0	3.33313	0	0
morphology of cerebellum	0	0	3.32197	0
reactive gliosis	0	0	3.32012	0
B-cell neoplasm	3.31061	0	0	0
stimulation of fibroblasts	0	3.30681	0	0
myelination of cells	3.30078	0	0	0
differentiation of cancer cells	0	3.2971	0	0
small intestine cancer	0	0	3.2922	0
abnormal morphology of retinal layer	0	0	3.28934	0
lack of enteric neurons	0	0	0	3.27529
abnormal morphology of uterine horn	0	0	0	3.27529
abnormal morphology of pupil	0	0	0	3.27529
migration of cerebellar cortex cells	0	0	3.27205	0
disorder of lipid metabolism	0	3.27157	0	0
arrest in interphase	0	3.26508	0	0
transmembrane potential	0	0	3.25403	0
quantity of DN1 cells	0	3.24427	0	0
presence of brain cells	0	3.24427	0	0
morphogenesis of pericardium	0	3.24427	0	0
mitogenesis of melanoma cell lines	0	3.24427	0	0
homeostasis of neutrophils	0	3.24427	0	0
generation of Tr1 cells	0	3.24427	0	0
fibrosis of dermis	0	3.24427	0	0
aggregation of breast cancer cell lines	0	3.24427	0	0
size of brain	0	0	3.23494	0
immune response of tumor cell lines	0	3.22378	0	0
formation of cardiac valve	0	0	3.20745	0
quantity of mitochondria	0	0	3.2072	0
binding of estrogen response element	0	3.20637	0	0
abnormal morphology of corpora quadrigemina	0	0	3.19993	0
abnormal morphology of barrel cortex	0	0	3.19993	0
abnormal morphology of lymphoid organ	0	3.19516	0	0
invasion of neurons	0	0	3.19205	0
proliferation of hepatocytes	0	3.18269	0	0
megacolon	0	0	0	3.16867
abnormal morphology of snout	0	3.16263	0	0
morphogenesis of cardiac muscle tissue in heart ventricle	0	3.15913	0	0
synthesis of aldosterone	0	0	3.14553	0
eosinophilia of airway	0	0	3.14553	0
abnormal morphology of vestibular organ	0	0	3.14553	0
morphology of tumor cell lines	0	3.1382	0	0
diffuse lymphoma	0	0	3.11911	0
abnormal morphology of ovary	0	0	3.114	0
apoptosis of hematopoietic progenitor cells	0	3.10614	0	0
trabeculation of heart	0	3.09992	0	0
proliferation of prostate cells	0	3.09992	0	0
metabolism of fructose-1,6-diphosphate	0	3.09992	0	0
frequency of dendritic cells	0	3.09992	0	0
contraction of cytoskeleton	0	3.09992	0	0
conditioned context aversion	0	3.09992	0	0
arrest in development of tooth	0	3.09992	0	0
abnormal morphology of distal convoluted tubule	0	3.09992	0	0
invasion of cancer cells	0	3.09336	0	0
calcification of aortic valve	0	0	3.09074	0
dysplasia of skeleton	0	0	3.08746	0
quantity of leukocytes	0	3.07339	0	0
connective or soft tissue tumor	0	3.0729	0	0
conversion of nitrogenous base	0	0	0	3.07174
development of yolk sac	0	3.0699	0	0
apoptosis of macrophage cancer cell lines	0	3.0699	0	0
abnormal morphology of rhombencephalon	0	0	3.06893	0
apoptosis of liver cells	0	3.06443	0	0
abnormal morphology of neurites	0	0	3.05054	0
neovascularization of organ	0	3.04339	0	0
morphology of hair	0	3.04339	0	0
abnormal morphology of plasma membrane	0	0	3.04134	0
abnormal morphology of spleen	0	3.041	0	0
proliferation of neural precursor cells	0	3.03931	0	0
development of stem cells	0	0	0	3.02871
invasion of carcinoma cells	0	3.02767	0	0
development of head and neck tumor	0	3.02767	0	0
colony formation of erythroid progenitor cells	0	3.02767	0	0
cell proliferation of adenocarcinoma cell lines	0	3.02767	0	0
hypogonadism	0	0	3.00421	0
G2/M phase	0	3.00271	0	0
endometrial carcinoma	0	2.99629	0	0
proliferation of airway epithelial cells	0	0	2.99074	0
development of ganglion cells	0	0	2.99074	0
abnormal morphology of retinal ganglion cells	0	0	2.99074	0
morphology of skin	0	2.9892	0	0
positive selection of cells	0	2.98689	0	0
morphogenesis of atrioventricular valve	0	0	0	2.98584
maturation of cells	0	2.98495	0	0
hearing loss	0	0	2.98309	0
development of hematopoietic system	0	0	0	2.98106
neovascularization	0	2.97728	0	0
migration of pancreatic cancer cells	0	2.97676	0	0
chronic active hepatitis	0	2.97676	0	0
apoptosis of osteocytes	0	2.97676	0	0
uptake of monosaccharide	0	2.9722	0	0
endometrial cancer	0	2.96941	0	0
uterine carcinoma	0	2.96725	0	0
G1 phase	0	2.9669	0	0
development of hematopoietic cells	0	0	0	2.95886
invasion of prostate cancer cell lines	0	0	2.9577	0
skin abnormality	0	2.95289	0	0
cell viability of fibroblast cell lines	0	2.94767	0	0
morphogenesis of gland	0	2.94761	0	0
arrest in differentiation of lymphocytes	0	2.94761	0	0
transformation of breast cell lines	0	2.94747	0	0
proliferation of keratinocyte cancer cell lines	0	2.94747	0	0
morphology of carcinoma cell lines	0	2.94747	0	0
development of lymph vessel	0	2.94747	0	0
growth of skin	0	2.94307	0	0
cell death of immune cells	0	2.94273	0	0
metabolism of protein	0	2.92668	0	0
morphology of stomach	0	2.92556	0	0
expression of protein	0	2.92307	0	0
maternal behavior	0	0	2.92102	0
development of chondrocytes	0	0	2.92102	0
abnormal morphology of ganglion cell layer	0	0	2.92102	0
quantity of fibroblasts	0	2.90933	0	0
anophthalmia	0	2.90933	0	0
morphogenesis of atrial septum	0	0	0	2.90791
abnormal morphology of enlarged spleen	0	2.90567	0	0
papillary thyroid cancer	0	2.90177	0	0
cell death of neuroglia	0	2.90177	0	0
size of cerebellar vermis	0	0	2.89528	0
regeneration of beta islet cells	0	0	2.89528	0
morphogenesis of diencephalon	0	0	2.89528	0
mislocalization of cells	0	0	2.89528	0
mild to moderate stage heart failure	0	0	2.89528	0
import of fatty acid	0	0	2.89528	0
functional adrenal cortical carcinoma	0	0	2.89528	0
branching of epithelial cell lines	0	0	2.89528	0
uptake of D-glucose	0	2.88513	0	0
migration of breast cell lines	0	2.88243	0	0
development of neural tube	0	0	2.87436	0
radiosensitivity of tumor cell lines	0	2.87238	0	0
proliferation of prostate cancer cells	0	2.87238	0	0
morphology of dendritic cells	0	2.87238	0	0
invasion of cells	0	2.87045	0	0
quantity of interneurons	0	0	2.86992	0
quantity of hair cells	0	0	2.86992	0
wasting syndrome	0	2.8694	0	0
scattering of breast cancer cell lines	0	2.8694	0	0
presence of neurons	0	2.8694	0	0
morphology of pheochromocytoma cell lines	0	2.8694	0	0
height of cranium	0	2.8694	0	0
glial scar	0	2.8694	0	0
cell movement of connective tissue cells	0	2.85677	0	0
Wound	0	2.85677	0	0
leiomyomatosis	0	2.84881	0	0
dilation of renal tubule	0	0	0	2.8366
development of adenohypophysis	0	0	0	2.8366
quantity of Th1 cells	0	2.83657	0	0
apoptosis of osteoblasts	0	2.83657	0	0
apoptosis of lung cell lines	0	2.83657	0	0
transmembrane potential of mitochondria	0	0	2.82963	0
abnormal morphology of cerebellar cortex	0	0	2.82079	0
cell movement of cortical neurons	0	0	2.82057	0
respiratory burst	0	2.82007	0	0
remodeling of blood vessel	0	2.82007	0	0
differentiation of heart cells	0	2.82007	0	0
induction of cells	0	2.81362	0	0
morphogenesis of cardiac valve	0	0	2.81314	0
adenocarcinoma in endometrium	0	2.81282	0	0
congenital malformation of genitourinary system	0	0	2.81028	0
Hypertrophy	0	2.81024	0	0
expansion of embryonic tissue	0	2.80182	0	0
apoptosis of hybridoma cells	0	2.80182	0	0
quantity of T lymphocytes	0	2.79449	0	0
mantle cell lymphoma	0	0	2.79431	0
abnormal morphology of cerebellum	0	0	2.79368	0
central nervous system cancer	0	2.79344	0	0
migration of epithelial cells	0	2.78525	0	0
Thrombosis	0	2.78117	0	0
size of sarcoma cell lines	0	2.77426	0	0
size of bone cancer cell lines	0	2.77426	0	0
self-renewal of cancer stem cells	0	2.77426	0	0
inhibition of effector T lymphocytes	0	2.77426	0	0
induction of mesoderm	0	2.77426	0	0
differentiation of acinar gland cells	0	2.77426	0	0
development of colony-forming erythroid cells	0	2.77426	0	0
deficiency of leukocytes	0	2.77426	0	0
cytostasis of lymphocytes	0	2.77426	0	0
bleeding of retina	0	2.77426	0	0
G2/M phase of fibroblast cell lines	0	2.77426	0	0
G1 phase of hepatoma cell lines	0	2.77426	0	0
proliferation of embryonic tissue	0	0	2.77288	0
abnormal morphology of ureter	0	0	2.77288	0
fibrosis of liver	0	2.77125	0	0
differentiation of pancreatic cells	0	0	0	2.7709
quantity of B lymphocytes	0	2.76887	0	0
morphology of vein	0	2.76807	0	0
migration of mammary tumor cells	0	2.76807	0	0
length of limb	0	2.76807	0	0
outgrowth of neurites	0	0	2.76579	0
healing of wound	0	2.75942	0	0
morphology of right ventricle	0	0	0	2.75579
chemotaxis	0	2.75372	0	0
morphogenesis of genital organ	0	2.73528	0	0
frequency of T lymphocytes	0	2.73528	0	0
invasion of tumor cells	0	2.72728	0	0
thigmotaxis	0	0	2.72673	0
development of ectoderm	0	0	2.72321	0
density of dendritic spines	0	2.72183	0	0
maturation of leukocytes	0	2.72078	0	0
morphology of face	0	2.71669	0	0
erythropoiesis of hematopoietic cells	0	0	0	2.71
abnormal shape of heart	0	0	0	2.71
replication of virus	0	2.70369	0	0
proliferation of lung cells	0	2.70339	0	0
invasion of pancreatic cancer cell lines	0	2.70339	0	0
activation of JUN kinase	0	2.70339	0	0
activation of macrophages	0	2.70334	0	0
morphogenesis of limb	0	0	2.70276	0
growth of neurites	0	0	2.6978	0
abnormal morphology of internal genitalia	0	0	2.69223	0
morphogenesis of bone	0	0	2.69125	0
maturation of lymphocytes	0	2.68967	0	0
transformation of intestinal cell lines	0	2.68889	0	0
scattering of epithelial cells	0	2.68889	0	0
proliferation of pulmonary fibroblasts	0	2.68889	0	0
proliferation of neuroblastoma cells	0	2.68889	0	0
proliferation of lymphoblasts	0	2.68889	0	0
proliferation of colon cell lines	0	2.68889	0	0
ploidy of hepatocytes	0	2.68889	0	0
morphology of hepatoma cell lines	0	2.68889	0	0
colony formation of lymphoma cell lines	0	2.68889	0	0
abnormal morphology of anterior cardinal vein	0	2.68889	0	0
learning	0	2.68695	0	0
activation of MAP kinase	0	2.68437	0	0
hypogonadotropic hypogonadism	0	0	2.68205	0
abnormal morphology of pituitary gland	0	0	2.68205	0
diffuse large B-cell lymphoma	0	0	2.67978	0
tremor of limb	0	0	2.67768	0
survival of prostate cell lines	0	0	2.67768	0
lack of alpha islet cells	0	0	2.67768	0
formation of mullerian duct	0	0	2.67768	0
formation of Wolffian duct	0	0	2.67768	0
electrical resistance of microvascular endothelial cells	0	0	2.67768	0
doubling time of cells	0	0	2.67768	0
development of trophoectoderm	0	0	2.67768	0
development of tracheal ring	0	0	2.67768	0
development of mullerian duct	0	0	2.67768	0
development of mesonephric tubule	0	0	2.67768	0
depletion of neurons	0	0	2.67768	0
branching of breast cell lines	0	0	2.67768	0
mass of genitourinary system	0	2.67255	0	0
formation of skin	0	2.66957	0	0
abnormal morphology of cornea	0	0	0	2.66649
hepatomegaly	0	2.666	0	0
cell death of fibroblast cell lines	0	2.66363	0	0
size of metencephalon	0	0	2.6591	0
hypoplasia of forebrain	0	0	2.6591	0
abnormal morphology of otolith organ	0	0	2.6591	0
abnormal morphology of saccule	0	0	0	2.65326
tyrosine phosphorylation of protein	0	2.64429	0	0
vasodilation of aorta	0	2.64215	0	0
apoptosis of hepatocytes	0	2.63749	0	0
apoptosis of blood cells	0	2.63679	0	0
swelling of cells	0	2.62998	0	0
repression of RNA	0	2.62413	0	0
metabolism of glycogen	0	2.61271	0	0
size of fat pad	0	2.61148	0	0
morphogenesis of prostate gland	0	2.61148	0	0
invasion of thyroid tumor cell lines	0	2.61148	0	0
epithelial-mesenchymal transition of lung cancer cell lines	0	2.61148	0	0
damage of retina	0	2.61148	0	0
contact growth inhibition of breast cell lines	0	2.61148	0	0
liver lesion	0	0	2.61141	0
proliferation of neural stem cells	0	0	0	2.60378
quantity of intraepithelial T lymphocytes	0	0	0	2.60015
abnormal morphology of neck	0	0	2.59902	0
degeneration of embryonic tissue	0	0	2.59675	0
growth of kidney	0	2.59487	0	0
orientation of stereocilia bundles	0	0	2.58919	0
morphogenesis of male genital organ	0	0	2.58919	0
inflammation of heart	0	2.584	0	0
damage of neurons	0	2.57763	0	0
colony formation of hematopoietic progenitor cells	0	2.57763	0	0
uterine cancer	0	2.56499	0	0
ataxia	0	0	2.56289	0
recovery of mice	0	2.55601	0	0
proliferation of thyroid tumor cell lines	0	2.55601	0	0
differentiation of leukemia cells	0	2.55601	0	0
migration of cancer cells	0	2.55535	0	0
senescence of cells	0	2.55314	0	0
anemia	0	0	2.55184	0
abnormal morphology of small kidney	0	0	0	2.54434
modification of regulatory T lymphocytes	0	2.5407	0	0
mitogenesis of gonadal cell lines	0	2.5407	0	0
mitogenesis of epithelial cells	0	2.5407	0	0
induction of myeloid cells	0	2.5407	0	0
hypertension of blood vessel	0	2.5407	0	0
formation of ophthalmic vesicle	0	2.5407	0	0
entry into cell cycle progression of lymphocytes	0	2.5407	0	0
activation of TREG cells	0	2.5407	0	0
hypopituitarism	0	0	2.54038	0
morphogenesis of skeletal system	0	0	2.53226	0
abnormal morphology of cartilage tissue	0	0	2.52631	0
stabilization of intercellular junctions	0	0	2.52333	0
quantity of sustentacular cells	0	0	2.52333	0
cell movement of skin cancer cell lines	0	0	2.52333	0
apoptosis of pro-B lymphocytes	0	0	2.52333	0
acne vulgaris	0	0	2.52333	0
morphology of retinal pigment epithelium	0	0	2.5164	0
liver tumor	0	0	2.5104	0
trafficking of granulocytes	0	0	2.50583	0
size of pallium	0	0	2.50583	0
quantity of gamma cells	0	0	2.50583	0
mounting	0	0	2.50583	0
morphogenesis of ophthalmic vesicle	0	0	2.50583	0
morphogenesis of embryonic eye	0	0	2.50583	0
morphogenesis of anterior commissure	0	0	2.50583	0
generation of v3 neuron	0	0	2.50583	0
expansion of motor neurons	0	0	2.50583	0
degeneration of floor plate	0	0	2.50583	0
cylindroma	0	0	2.50583	0
catabolism of D-glucose	0	0	2.50583	0
activation of skeletal muscle satellite cells	0	0	2.50583	0
abnormal morphology of olfactory tract	0	0	2.50583	0
abnormal morphology of inferior colliculus	0	0	2.50583	0
abnormal morphology of trabecular bone	0	0	2.48172	0
density of neurons	0	0	0	2.46193
sumoylation of protein	0	0	2.46111	0
abnormal morphology of vitreous body	0	0	2.46111	0
exencephaly	0	0	2.46104	0
abnormal morphology of scapula	0	0	0	2.45867
hematological neoplasia	0	0	2.4557	0
morphology of vessel	0	0	2.4543	0
liver cancer	0	0	2.4534	0
endometrioid endometrial cancer	0	0	2.45222	0
organization of synapse	0	0	2.44051	0
differentiation of eye cells	0	0	2.44051	0
cell viability of motor neurons	0	0	2.44051	0
neural tube defect	0	0	2.4366	0
metabolism of purine base	0	0	0	2.41645
formation of subventricular zone	0	0	0	2.41645
outgrowth of tumor cell lines	0	0	0	2.3763
vasculogenesis of epiblast	0	0	0	2.35511
syndromic microphthalmia type 11	0	0	0	2.35511
syndromic microphthalmia 3	0	0	0	2.35511
specification of beta islet cells	0	0	0	2.35511
size of thyroid lobe	0	0	0	2.35511
size of rhinencephalon	0	0	0	2.35511
size of entorhinal area	0	0	0	2.35511
size of amygdala	0	0	0	2.35511
reduction of pyrimidine base	0	0	0	2.35511
re-entry into cell cycle progression of retinal progenitor cells	0	0	0	2.35511
quantity of pedicels	0	0	0	2.35511
proliferation of transitional B lymphocytes	0	0	0	2.35511
proliferation of otic epithelium	0	0	0	2.35511
proliferation of fusion plate cells	0	0	0	2.35511
projection of branchial motor neurons	0	0	0	2.35511
progression of subperiosteal bony collar	0	0	0	2.35511
progression of DN1 cells	0	0	0	2.35511
production of optic stalk	0	0	0	2.35511
pontocerebellar hypoplasia, type 1a	0	0	0	2.35511
polyploidization of embryonic stem cells	0	0	0	2.35511
phosphorylation of glucose-6-phosphate	0	0	0	2.35511
papillorenal syndrome	0	0	0	2.35511
outgrowth of glomerular capillary	0	0	0	2.35511
organization of vascular plexus	0	0	0	2.35511
organization of vascular endothelial tissue	0	0	0	2.35511
organization of extraembryonic ectoderm	0	0	0	2.35511
onset of retinal dystrophy	0	0	0	2.35511
nail-patella syndrome	0	0	0	2.35511
multiple types congenital heart defects type 4	0	0	0	2.35511
mucopolysaccharidosis, MPS-IV-A	0	0	0	2.35511
mislocalization of neural stem cells	0	0	0	2.35511
migration of branchial motor neurons	0	0	0	2.35511
metabolism of 5-fluorouracil	0	0	0	2.35511
mental retardation, stereotypic movements, epilepsy, and/or cerebral malformations	0	0	0	2.35511
lack of vestibular ganglion	0	0	0	2.35511
lack of petrosal ganglion	0	0	0	2.35511
lack of optic chiasm	0	0	0	2.35511
inflammation of renal tubule	0	0	0	2.35511
hypoplasia of ventricular compact zone	0	0	0	2.35511
hematopoiesis of epiblast cells	0	0	0	2.35511
glycogen storage disease type VII	0	0	0	2.35511
generation of blue cone cells	0	0	0	2.35511
function of thymocytes	0	0	0	2.35511
fragmentation of myofibrils	0	0	0	2.35511
formation of ovarian cancer cell lines	0	0	0	2.35511
formation of cardinal vein	0	0	0	2.35511
formation of ampullary crest	0	0	0	2.35511
focal segmental glomerulosclerosis type 7	0	0	0	2.35511
excretion of adenine	0	0	0	2.35511
elongation of chondrocytes	0	0	0	2.35511
dysplasia of podocytes	0	0	0	2.35511
dihydropyrimidine dehydrogenase deficiency	0	0	0	2.35511
differentiation of preoptic area	0	0	0	2.35511
differentiation of non-beta endocrine precursor cells	0	0	0	2.35511
differentiation of medial ganglionic eminences	0	0	0	2.35511
differentiation of epithelial stem cells	0	0	0	2.35511
differentiation of cortical subplate	0	0	0	2.35511
differentiation of colonocytes	0	0	0	2.35511
differentiation of cervical cancer cell lines	0	0	0	2.35511
differentiation of anterior entopeduncular area	0	0	0	2.35511
diaphragmatic hernia	0	0	0	2.35511
development of vestibular diverticulum	0	0	0	2.35511
development of v1 neuron	0	0	0	2.35511
development of spiral ganglion cells	0	0	0	2.35511
development of septal area	0	0	0	2.35511
development of radial glial palisade	0	0	0	2.35511
development of podocytes	0	0	0	2.35511
development of commissural neurons	0	0	0	2.35511
development of V2 interneurons	0	0	0	2.35511
depletion of projection neurons	0	0	0	2.35511
depletion of interneurons	0	0	0	2.35511
delay in dissociation of beta-estradiol	0	0	0	2.35511
degradation of pyrimidine	0	0	0	2.35511
degradation of 5-fluorouracil	0	0	0	2.35511
degeneration of mullerian duct	0	0	0	2.35511
deficiency of peripheral T lymphocyte	0	0	0	2.35511
deficiency of adenine phosphoribosyltransferase	0	0	0	2.35511
craniosynostosis type 3	0	0	0	2.35511
conversion of delta islet cells	0	0	0	2.35511
conversion of beta islet cells	0	0	0	2.35511
conversion of adenine	0	0	0	2.35511
conversion of 5-fluorouracil	0	0	0	2.35511
contraction of skeletal muscle bundle	0	0	0	2.35511
clearance of Zaire ebolavirus	0	0	0	2.35511
catabolism of uracil	0	0	0	2.35511
branchiootic syndrome type 1	0	0	0	2.35511
binding of axons	0	0	0	2.35511
autosomal dominant polycystic liver disease	0	0	0	2.35511
autosomal dominant coronary artery disease type 1	0	0	0	2.35511
arrest in development of lymphoid-primed multipotent progenitor cells	0	0	0	2.35511
apoptosis of otic epithelium	0	0	0	2.35511
anterior segment anomalies and cataract	0	0	0	2.35511
acrocapitofemoral dysplasia	0	0	0	2.35511
abnormal morphology of posterior cardinal vein	0	0	0	2.35511
abnormal morphology of intermediate mesoderm	0	0	0	2.35511
abnormal morphology of enlarged superior cervical ganglion	0	0	0	2.35511
abnormal morphology of CD4 positive alpha-beta intraepithelial T-cell	0	0	0	2.35511
Okihiro syndrome	0	0	0	2.35511
Neurofibromatosis type 1-like syndrome	0	0	0	2.35511
IVIC syndrome	0	0	0	2.35511
HIV-HTLV-1 co-infection	0	0	0	2.35511
46, XY sex reversal type 9	0	0	0	2.35511
3MC syndrome type 2	0	0	0	2.35511
thickness of embryonic tissue	0	0	0	2.33804
morphogenesis of cochlea	0	0	0	2.33804
abnormal morphology of adenohypophysis	0	0	0	2.33804
development of epithelial cells	0	0	0	2.33493
abnormal morphology of cranium	0	0	0	2.30498
mineralization of extracellular matrix	0	0	0	2.26652
quantity of stem cells	0	0	0	2.21259
metabolism of proteoglycan	0	0	0	2.20082
differentiation of epithelial cells	0	0	0	2.16447
vascular leak syndrome	0	0	0	2.14009
morphogenesis of ventricular septum	0	0	0	2.14009
abnormal morphology of kidney	0	0	0	2.12033
morphology of mitotic spindle	0	0	0	2.11137
abnormal morphology of atrium	0	0	0	2.0908
failure of heart looping	0	0	0	2.08364
Hirschsprung disease	0	0	0	2.08364
size of neurons	0	0	0	2.06551
development of blood platelets	0	0	0	2.05685
transdifferentiation of retinal pigment epithelium	0	0	0	2.05503
thickness of notochordal sheath	0	0	0	2.05503
size of superior colliculus	0	0	0	2.05503
size of renal medulla	0	0	0	2.05503
size of maxillary shelf	0	0	0	2.05503
severe coronal craniosynostosis	0	0	0	2.05503
self-renewal of osteoblasts	0	0	0	2.05503
salvage of adenine	0	0	0	2.05503
replication of JC virus	0	0	0	2.05503
removal of 5-fluorouracil	0	0	0	2.05503
remodeling of yolk sac	0	0	0	2.05503
quantity of v2 neuron	0	0	0	2.05503
quantity of v1 neuron	0	0	0	2.05503
quantity of starburst amacrine cells	0	0	0	2.05503
quantity of podocyte slit diaphragm	0	0	0	2.05503
quantity of germ cell tumor cell lines	0	0	0	2.05503
quantity of fenestra	0	0	0	2.05503
proliferation of inner pillar cells	0	0	0	2.05503
outgrowth of ovarian cancer cell lines	0	0	0	2.05503
outgrowth of colorectal cancer cell lines	0	0	0	2.05503
otofaciocervical syndrome	0	0	0	2.05503
onset of differentiation of chondrocytes	0	0	0	2.05503
neuropsychological performance	0	0	0	2.05503
migration of ureteric bud cells	0	0	0	2.05503
lack of uterine horn	0	0	0	2.05503
lack of premaxilla	0	0	0	2.05503
lack of ilium	0	0	0	2.05503
lack of cochlear nerve	0	0	0	2.05503
juvenile hyaline fibromatosis	0	0	0	2.05503
interaction of type 7 bipolar cells	0	0	0	2.05503
injury of mitochondrial membrane	0	0	0	2.05503
induction of induced pluripotent stem cells	0	0	0	2.05503
hypoplasia of iris stroma	0	0	0	2.05503
hand-foot syndrome	0	0	0	2.05503
growth of ulnar nerve	0	0	0	2.05503
growth of radial nerve	0	0	0	2.05503
growth of median nerve	0	0	0	2.05503
growth of mandibular process	0	0	0	2.05503
generation of projection neurons	0	0	0	2.05503
formation of upper cortical layers	0	0	0	2.05503
formation of preplate	0	0	0	2.05503
formation of podocyte slit diaphragm	0	0	0	2.05503
formation of pedicels	0	0	0	2.05503
formation of nucleus pulposus	0	0	0	2.05503
formation of dorsal aorta	0	0	0	2.05503
formation of basolateral amygdaloid nucleus	0	0	0	2.05503
endometrial intraepithelial neoplasia	0	0	0	2.05503
differentiation of tubules	0	0	0	2.05503
differentiation of mesendoderm	0	0	0	2.05503
development of roof plate	0	0	0	2.05503
development of retinal axons	0	0	0	2.05503
development of renal calyx	0	0	0	2.05503
development of notochordal sheath	0	0	0	2.05503
development of inner annulus	0	0	0	2.05503
development of chondroblast cells	0	0	0	2.05503
detachment of macrophages	0	0	0	2.05503
density of type 7 bipolar cells	0	0	0	2.05503
delay in initiation of metaphase/anaphase transition of cervical cancer cell lines	0	0	0	2.05503
degradation of chondroitin sulfate	0	0	0	2.05503
degeneration of Wolffian duct	0	0	0	2.05503
cytolysis of intraepithelial T lymphocytes	0	0	0	2.05503
corticogenesis	0	0	0	2.05503
congenital dyserythropoietic anemia type i	0	0	0	2.05503
coloboma of optic disc	0	0	0	2.05503
cleavage of glomerular basement membrane	0	0	0	2.05503
breakdown of diacylglycerol	0	0	0	2.05503
branchio-oto-renal syndrome	0	0	0	2.05503
brachydactyly type A1	0	0	0	2.05503
arrest in differentiation of erythroblasts	0	0	0	2.05503
arrest in differentiation of cord blood cells	0	0	0	2.05503
arrest in development of common lymphoid progenitor cells	0	0	0	2.05503
area of dendritic trees	0	0	0	2.05503
apoptosis of intraepithelial T lymphocytes	0	0	0	2.05503
anotia	0	0	0	2.05503
aggregation of mesenchymal cells	0	0	0	2.05503
abnormal morphology of sinoatrial node	0	0	0	2.05503
abnormal morphology of renal calyx	0	0	0	2.05503
abnormal morphology of mesonephric mesenchyme	0	0	0	2.05503
abnormal morphology of carotid body	0	0	0	2.05503
development of bone marrow	0	0	0	2.04618
catabolism of carbohydrate	0	0	0	2.00483
development of diencephalon	0	0	0	1.98154
differentiation of dopaminergic neurons	0	0	0	1.95795
density of synapse	0	0	0	1.95795
differentiation of oligodendrocytes	0	0	0	1.94747
morphology of ulna	0	0	0	1.93506
abnormal morphology of interneurons	0	0	0	1.93506
abnormal morphology of tail	0	0	0	1.89312
processing of mRNA	0	0	0	1.88717
tumorigenesis of papillary adenocarcinoma	0	0	0	1.87989
transduction of fibroblasts	0	0	0	1.87989
susceptibility to hepatitis C virus	0	0	0	1.87989
survival of transitional B lymphocytes	0	0	0	1.87989
squamous papilloma	0	0	0	1.87989
specification of sensory progenitor cells	0	0	0	1.87989
size of palatine processes	0	0	0	1.87989
size of lymphoma cell lines	0	0	0	1.87989
salvage of nebularine	0	0	0	1.87989
quantity of projection neurons	0	0	0	1.87989
proliferation of epithelial stem cells	0	0	0	1.87989
production of phosphatidylinositol polyphosphate	0	0	0	1.87989
myxopapillary ependymoma	0	0	0	1.87989
migration of pontine neurons	0	0	0	1.87989
lack of vagina	0	0	0	1.87989
lack of spiral ganglion	0	0	0	1.87989
lack of organ of Corti	0	0	0	1.87989
lack of efferent ductule of testis	0	0	0	1.87989
generation of pro-T lymphocytes	0	0	0	1.87989
fusion of middle ear ossicle	0	0	0	1.87989
formation of zona pellucida	0	0	0	1.87989
formation of optic tract	0	0	0	1.87989
formation of non-sensory epithelium of inner ear	0	0	0	1.87989
entry into S phase of hepatoma cell lines	0	0	0	1.87989
edema of subcutaneous tissue	0	0	0	1.87989
disorganization of myofiber	0	0	0	1.87989
dilation of right ventricle	0	0	0	1.87989
differentiation of podocytes	0	0	0	1.87989
development of preputial gland	0	0	0	1.87989
development of effector memory T lymphocytes	0	0	0	1.87989
contact growth inhibition of T lymphocytes	0	0	0	1.87989
cell-cell contact of colorectal cancer cell lines	0	0	0	1.87989
cell death of mesodermal cells	0	0	0	1.87989
catabolism of thymine	0	0	0	1.87989
binding of mitochondria	0	0	0	1.87989
binding of chondroitin sulfate	0	0	0	1.87989
binding of NF-Y binding site	0	0	0	1.87989
bare lymphocyte syndrome, type i	0	0	0	1.87989
action tremor	0	0	0	1.87989
achondroplastic dwarfism	0	0	0	1.87989
abnormal morphology of ventral striatum	0	0	0	1.87989
abnormal morphology of small scapula	0	0	0	1.87989
abnormal morphology of macula of saccule	0	0	0	1.87989
abnormal morphology of ischium	0	0	0	1.87989
abnormal morphology of glomerular layer of olfactory bulb	0	0	0	1.87989
familial congenital heart disease	0	0	0	1.87216
severe severe combined immunodeficiency	0	0	0	1.84967
quantity of multilineage progenitor cells	0	0	0	1.84967
development of blood	0	0	0	1.83149
splicing of mRNA	0	0	0	1.82158
cytolysis of T lymphocytes	0	0	0	1.81026
abnormal morphology of bent tail	0	0	0	1.81026
formation of thymocytes	0	0	0	1.7924
alternative splicing of mRNA	0	0	0	1.7913
cytolysis of blood cells	0	0	0	1.78286
abnormal morphology of pancreas	0	0	0	1.78286
morphology of heart ventricle	0	0	0	1.77864
branching morphogenesis of metanephric bud	0	0	0	1.77279
abnormal morphology of pelvic girdle	0	0	0	1.77279
atresia of anal canal	0	0	0	1.7559
apoptosis of ectodermal cells	0	0	0	1.7559
aniridia	0	0	0	1.7559
advanced stage Alzheimer's disease	0	0	0	1.7559
abnormal morphology of pubic bone	0	0	0	1.7559
abnormal morphology of piriform cortex	0	0	0	1.7559
abnormal morphology of mitral cells	0	0	0	1.7559
5-fluorouracil toxicity	0	0	0	1.7559

## Sheet: IPA_custom_list
Custom list	All	Hyper	Hypo	CNE	-LOG(Pvalues)
Adipose tissue development	6.07	3.04	5.24	2.05

[truncated: 1 more sheets: DMCs_for_BisPCR2]
